# Supplementary material for: Experimental Scale-Up and Technoeconomic Assessment of Low-Grade Glycerol Purification from Waste-Based Biorefinery
Source: Ind Eng Chem Res. 2024 Mar 11;63(11):4905–17. doi: 10.1021/acs.iecr.3c03868 (PMC10958504; doi:10.1021/acs.iecr.3c03868)
Supplement: Supplementary file 1 — ie3c03868_si_001.xlsx [file ie3c03868_si_001.xlsx]

## Sheet: Cover Sheet
	Supporting Information
	Experimental scale-up and techno-economic assessment of low-grade glycerol purification from waste-based biorefinery
	Taha Attarbachi1,2, Martin Kingsley2, Vincenzo Spallina1 *
	1Department of Chemical Engineering, University of Manchester, M13 9PL, Manchester, United Kingdom
	2Argent Energy Ltd., CH65 4BF Ellesmere Port, United Kingdom
	Corresponding author: Vincenzo Spallina, vincenzo.spallina@manchester.ac.uk

## Sheet: SI Material
		Material
		Stream Name	Units	S1	S2	S3	S4	S5	S7	S8	S9	S10	S11	S12	S13	S14	S15	S16	S17	S18	S19	S20	S21	S22	S23	S24	S25	S26	S27	S28	S29	S30	SS1	SS2	SS3	SS4	SS5	SS6	SS7	SS8	SS9	SS10	SS11	SS12	SS13	SS14	SS15	SS16	SS17
		Description
		From					P-001	HE-001	P-002A	R-001	P-003	R-002	P-002B	T-004	P-004	RVDF-001	HE-002	R-003	M-001	RVDF-002	H-001	EV-001	P-006	C-002	M-002	FT-001	P-007	T-006	FT-002			P-010	RVDF-001	HE-002	C-001	SPL-001	P-009	SPL-001	P-005	M-003	FT-003	F-001	T-009	T-008	M-004	FT-004	FT-004	EV-003	T-010
		To		P-001	P-003	P-002A	HE-001	R-001	R-001	R-002	R-002	T-004	R-003	P-004	RVDF-001	HE-002	R-003	M-001	RVDF-002	H-001	EV-001	P-006	C-002	M-002	FT-001	P-007	T-006	FT-002		T-012	P-010	T-005	T-008	C-001	SPL-001	P-009	T-005	P-005	M-003	FT-003	F-001	T-009	T-012	M-004	FT-004		EV-003	T-010	B5
		Stream Class		CONVEN	CONVEN	CONVEN	CONVEN	CONVEN	CONVEN	CONVEN	CONVEN	CONVEN	CONVEN	CONVEN	CONVEN	CONVEN	CONVEN	CONVEN	CONVEN	CONVEN	CONVEN	CONVEN	CONVEN	CONVEN	CONVEN	CONVEN	CONVEN	CONVEN	CONVEN	CONVEN	CONVEN	CONVEN	CONVEN	CONVEN	CONVEN	CONVEN	CONVEN	CONVEN	CONVEN	CONVEN	CONVEN	CONVEN	CONVEN	CONVEN	CONVEN	CONVEN	CONVEN	CONVEN	CONVEN
		Maximum Relative Error																	8.67473e-06
		Cost Flow	$/sec
		MIXED Substream
		Phase			Liquid Phase	Liquid Phase			Liquid Phase		Liquid Phase		Liquid Phase																Liquid Phase	Solid Phase	Liquid Phase	Liquid Phase			Liquid Phase	Liquid Phase	Liquid Phase	Liquid Phase	Liquid Phase		Solid Phase	Solid Phase	Solid Phase			Solid Phase	Liquid Phase	Liquid Phase
		Temperature	C	25	25	25	25.0291	60	25.006	57.1601	25.0379	60.1208	25.0136	25	25.0636	25.064	60	59.8064	64.7312	64.7349	141	138.75	138.775	60	59.4517	59.4517	59.4694	25	25	25	25	25.0496	25.064	141.506	65	65	65.0446	65	65.0179	62.5143	62.5143	500	25	59.2445	58.1825	58.1825	25	95	66.3853
		Pressure	bar	1.013	1.013	1.013	1.65	1.45	1.45	1.25	1.2	1	2.013	1.013	2.413	2.213	2.013	1.813	1.613	1.413	1.213	1.013	1.613	1.413	1.213	1.213	1.613	1.413	1.213	1.013	1.013	2.013	2.213	1.1	1.013	1.013	2.013	1.013	1.413	1.213	1.213	1.213	1.013	1.413	1.013	1.013	1.013	1.013	0.4
		Molar Vapor Fraction		0	0	0	0	0	0	0	0	0	0	0	0	0	0	0	0	0	0.900832	0	0	0	0	0	0	0	0	0	0	0	0	0.999332	0	0	0	0	0	0	0	0	0	0	0	0	0	0	0.0628493
		Molar Liquid Fraction		0.976275	1	1	0.976275	0.976275	1	0.976562	1	0.97446	1	0.97446	0.97446	0.997096	0.997096	0.997134	0.996731	0.999964	0.0991642	0.999957	0.999957	0.999957	0.772776	0.999952	0.999952	0.999952	1	0	1	1	0.809137	0.000667831	1	1	1	1	1	0.486105	0	0	0	0.943992	0.944991	0	1	1	0.902145
		Molar Solid Fraction		0.0237254	0	0	0.0237254	0.0237254	0	0.0234381	0	0.02554	0	0.02554	0.02554	0.0029037	0.0029037	0.00286558	0.00326944	3.64426e-05	4.14773e-06	4.34678e-05	4.34678e-05	4.34678e-05	0.227224	4.76874e-05	4.76874e-05	4.76874e-05	0	1	0	0	0.190863	0	0	0	0	0	0	0.513895	1	1	1	0.0560085	0.0550088	1	0	0	0.0350053
		Mass Vapor Fraction		0	0	0	0	0	0	0	0	0	0	0	0	0	0	0	0	0	0.822601	0	0	0	0	0	0	0	0	0	0	0	0	0.998474	0	0	0	0	0	0	0	0	0	0	0	0	0	0	0.049933
		Mass Liquid Fraction		0.950515	1	1	0.976275	0.950515	1	0.976562	1	0.97446	1	0.946322	0.97446	0.997096	0.993737	0.997134	0.985815	0.99984	0.177384	0.999916	0.999957	0.999916	0.772776	0.999906	0.999952	0.999906	1	0	1	1	0.809137	0.00152588	1	1	1	1	1	0.802713	0	0	0	0.821008	0.823533	0	1	1	0.941394
		Mass Solid Fraction		0.0494846	0	0	0.0237254	0.0494846	0	0.0234381	0	0.02554	0	0.0536781	0.02554	0.0029037	0.00626306	0.00286558	0.0141854	0.000159836	1.45772e-05	8.37468e-05	4.34678e-05	8.37468e-05	0.227224	9.39388e-05	4.76874e-05	9.39388e-05	0	1	0	0	0.190863	0	0	0	0	0	0	0.197287	1	1	1	0.178992	0.176467	1	0	0	0.00867285
		Molar Enthalpy	kJ/kmol	-539152	-819787	-267672	-539147	-533976	-267671	-531442	-819783	-532688	-267670	-537841	-537832	-513894	-508744	-505579	-327856	-323255	-285750	-522336	-522331	-536709	-414774	-540265	-540262	-545766	-545717	-3.25376e-12	-239364	-239359	-712661	-260691	-300610	-300610	-300604	-300610	-300608	-176875	343.957	7129.27	-3.25376e-12	-419198	-416493	-1.65757e+06	-348077	-406286	-383181
		Mass Enthalpy	kJ/kg	-8263.35	-13936.5	-12325	-8263.28	-8184.03	-12325	-8204.42	-13936.4	-8226.91	-12324.9	-8306.5	-8306.36	-8145.11	-8063.48	-8082.9	-8374.87	-8347.73	-7379.66	-7395.01	-7394.94	-7598.49	-7236.73	-7820.54	-7820.5	-7900.17	-7899.83	-2.70898e-13	-7470.29	-7470.12	-9273.16	-7373.54	-8502.64	-8502.64	-8502.49	-8502.64	-8502.58	-5653.43	28.6368	593.562	-2.70898e-13	-8749.28	-8717.61	-10815.1	-8360.11	-8406.09	-7904.11
		Molar Entropy	J/kmol-K	-414050	12470.2	-131922	-414035	-395960	-131921	-393530	12500.8	-391682	-131920	-409676	-409643	-407279	-389264	-385779	-320003	-319568	-217604	-408501	-407868	-447850	-346115	-438916	-438907	-459114	-459112	-1.3986e-11	-242151	-242133	-426906	-196411	-307214	-307214	-307201	-307214	-307208	-185108	1085.13	13460.6	-1.3986e-11	-338739	-342370	-477640	-346395	-296411	-307464
		Mass Entropy	J/kg-K	-6345.97	211.995	-6074.36	-6345.75	-6068.71	-6074.32	-6075.32	212.516	-6049.2	-6074.27	-6327.09	-6326.6	-6455.29	-6169.76	-6167.61	-8174.26	-8252.51	-5619.76	-5783.38	-5774.41	-6340.46	-6038.8	-6353.48	-6353.34	-6645.85	-6646.12	-1.16444e-12	-7557.25	-7556.7	-5554.91	-5555.41	-8689.42	-8689.42	-8689.06	-8689.42	-8689.28	-5916.59	90.3443	1120.69	-1.16444e-12	-7069.98	-7166.14	-3116.44	-8319.7	-6132.77	-6342.25
		Molar Density	kmol/cum	19.5836	6.20397	67.7751	19.5832	19.0538	67.7761	19.2418	6.20393	19.2479	67.7773	19.7828	19.782	19.5969	19.0627	19.2339	23.6898	23.6675	0.0394848	15.9003	15.8999	17.1182	21.5853	18.3069	18.3066	18.8125	18.8121	188.75	24.498	24.4962	21.2475	0.0322143	24.314	24.314	24.3126	24.314	24.3135	32.1356	188.75	188.75	188.75	23.6832	23.6186	33.3333	24.115	22.0987	0.224503
		Mass Density	kg/cum	1277.75	364.936	1471.93	1277.73	1243.19	1471.95	1246.39	364.933	1246.29	1471.97	1280.93	1280.87	1236.42	1202.71	1203.07	927.4	916.492	1.5289	1123.1	1123.07	1209.12	1237.16	1264.69	1264.67	1299.62	1299.53	2267.08	784.968	784.91	1632.91	1.13893	859.62	859.62	859.57	859.62	859.6	1005.41	2267.08	2267.08	2267.08	1134.72	1128.4	5108.82	1004.04	1068.08	10.8836
		Enthalpy Flow	kW	-6493.99	-43.358	-47.9306	-6493.93	-6431.65	-47.9305	-6479.58	-43.3578	-6522.94	-38.3442	-6586.04	-6585.93	-5534.95	-5479.47	-5517.82	-27554.9	-24372.3	-21546	-3758.15	-3758.11	-3861.56	-3861.56	-3543.19	-3543.17	-3579.27	-3578.78	-6.88219e-16	-259.464	-259.458	-1050.98	-17780.8	-20503.6	-20093.5	-20093.2	-410.072	-410.069	-728.004	0.654768	13.5715	-6.19397e-15	-4234.07	-4313.22	-944.274	-3406.41	-1663.2	-2315.32
		Average MW		65.2461	58.823	21.7178	65.2461	65.2461	21.7178	64.7751	58.823	64.7494	21.7178	64.7494	64.7494	63.0923	63.0923	62.5493	39.1476	38.7237	38.7212	70.6336	70.6336	70.6336	57.3151	69.0828	69.0828	69.0828	69.0797	12.011	32.0422	32.0422	76.852	35.3549	35.3549	35.3549	35.3549	35.3549	35.3549	31.2863	12.011	12.011	12.011	47.9123	47.7761	153.265	41.6355	48.3323	48.4787
		Mole Flows	kmol/hr	43.3614	0.190402	0.644633	43.3614	43.3614	0.644633	43.8928	0.190402	44.0832	0.515706	44.0832	44.0832	38.7742	38.7742	39.2899	302.565	271.428	271.446	25.9016	25.9016	25.9016	33.5161	23.6097	23.6097	23.6097	23.6086	0.761454	3.9023	3.9023	5.30903	245.544	245.544	240.633	240.633	4.91088	4.91088	14.8173	6.85309	6.85309	6.85309	36.3614	37.2817	2.05083	35.2309	14.7372	21.7526
		GLYCEROL	kmol/hr	19.0022	0	0	19.0022	19.0022	0	19.0022	0	19.0022	0	19.0022	19.0022	17.102	17.102	17.102	17.6406	15.8765	15.8765	15.328	15.328	15.328	15.328	14.5616	14.5616	14.5616	14.5616	0	0	0	1.90022	0.548487	0.548487	0.537517	0.537517	0.0109697	0.0109697	0.777371	0	0	0	3.66427	3.66428	0	3.66428	3.66317	4.44054
		WATER	kmol/hr	11.6442	0.0932259	0.40685	11.6441	11.6247	0.40685	12.1112	0.0932259	12.2021	0.32548	12.2219	12.2219	10.9997	10.9819	11.3266	101.017	90.9155	90.9313	4.16766	4.16766	4.16827	4.16827	4.16827	4.16827	4.16829	4.16829	0	0	0	1.22219	86.7638	86.7638	85.0285	85.0285	1.73528	1.73528	1.73528	0	0	0	11.2785	11.3816	0	11.3847	5.84324	7.46294
		TAG	kmol/hr	0.0438176	0	0	0.0438176	0.0438176	0	0.0438176	0	0.0438176	0	0.0438176	0.0438176	0.0394358	0.0394358	0.0394358	0.0394358	0.0354922	0.0354922	0.0354922	0.0354922	0.0354922	0.0354922	0.0177461	0.0177461	0.0177461	0.0177461	0	0	0	0.00438176	9.71321e-09	9.71321e-09	9.51895e-09	9.51895e-09	1.94264e-10	1.94264e-10	0.0177461	0	0	0	0.00832534	0.00832534	0	0.00832534	0.00832534	0.0260715
		KOH	kmol/hr	0	0	0	0	0	0	0	0	0	0	0	0	0	0	0	0	0	0	0	0	0	0	0	0	0	0	0	0	0	0	0	0	0	0	0	0	0	0	0	0	0	0	0	0	0	0
		MEOH	kmol/hr	0	0	0	0	0	0	0.0377348	0	0.0377348	0	0.0377348	0.0377348	0.0339613	0.0339613	0.0339613	115.183	103.664	103.664	0.648554	0.648554	0.648554	0.648554	0	0	0	0	0	3.9023	3.9023	0.00377348	103.016	103.016	100.955	100.955	2.06032	2.06032	2.70887	0	0	0	11.522	12.0995	0	12.0995	1.80795	3.93939
		PHOSACID	kmol/hr	2.32293e-22	0.0971194	0	2.33271e-22	2.62637e-20	0	1.5572e-20	0.0971194	2.38004e-20	0	1.4198e-22	1.43471e-22	1.29131e-22	2.10806e-20	5.69301e-22	1.81614e-20	1.63549e-20	3.76707e-21	1.53146e-21	1.53725e-21	1.51829e-27	1.35625e-27	1.1375e-27	1.14181e-27	5.01626e-31	5.01595e-31	0	0	0	1.43479e-23	0	0	0	0	0	0	0	0	0	0	1.13437e-21	7.14685e-22	0	6.78943e-25	1.31779e-20	2.56929e-22
		H3O+	kmol/hr	2.42472e-16	2.82326e-05	3.45178e-20	2.42846e-16	1.41479e-15	3.45361e-20	1.25399e-15	2.82262e-05	1.46534e-15	2.76477e-20	2.20569e-16	2.21406e-16	1.99278e-16	1.31117e-15	4.20837e-16	6.71451e-18	6.04457e-18	1.49634e-16	1.0301e-16	1.03135e-16	9.21982e-19	8.84858e-19	1.43744e-18	1.43929e-18	7.72433e-20	7.72449e-20	0	0	0	2.2142e-17	2.55644e-13	7.54328e-10	7.39241e-10	7.39941e-10	1.50866e-11	1.50916e-11	1.02698e-11	0	0	0	2.16713e-18	1.43675e-18	0	1.35175e-19	1.06656e-16	8.05944e-18
		K+	kmol/hr	2.1012	0	0.118892	2.1012	2.1012	0.118892	2.10689	0	2.10689	0.0951133	2.10689	2.10689	1.8962	1.8962	1.99131	0.23805	0.214247	0.231778	0.231778	0.231778	0.231778	0.231778	0.231778	0.231778	0.231778	0.231778	0	0	0	0.210689	0	0	0	0	0	0	0	0	0	0	0.148892	0.120341	0	0.120341	0.120341	0.120341
		KH2PO4	kmol/hr	1.02876	0	0	1.02876	1.02876	0	1.02876	0	1.12588	0	1.12588	1.12588	0.112588	0.112588	0.112588	0.112588	0.00112588	0.00112588	0.00112588	0.00112588	0.00112588	0.00112588	0.00112588	0.00112588	0.00112588	0	0	0	0	1.0133	0	0	0	0	0	0	0	0	0	0	1.12588	1.12588	1.12588	0	0	0
		KOH(S)	kmol/hr	0	0	0	0	0	0	0	0	0	0	0	0	0	0	0	0	0	0	0	0	0	0	0	0	0	0	0	0	0	0	0	0	0	0	0	0	0	0	0	0	0	0	0	0	0	0
		K2HPO4	kmol/hr	0	0	0	0	0	0	0	0	0	0	0	0	0	0	0	0.876631	0.00876566	0	0	0	0	0	0	0	0	0	0	0	0	0	0	0	0	0	0	0	0	0	0	0	0.910666	0.924941	0.924941	0	0	0
		H3PO4(S)	kmol/hr	0	0	0	0	0	0	0	0	0	0	0	0	0	0	0	0	0	0	0	0	0	0	0	0	0	0	0	0	0	0	0	0	0	0	0	0	0	0	0	0	0	0	0	0	0	0
		H3PO4	kmol/hr	0	0	0	0	0	0	0	0	0	0	0	0	0	0	0	0	0	0	0	0	0	0	0	0	0	0	0	0	0	0	0	0	0	0	0	0	0	0	0	0	0	0	0	0	0	0
		H2PO4-	kmol/hr	9.51038e-10	2.82326e-05	0	9.53231e-10	1.1391e-08	0	8.35531e-09	2.82262e-05	1.04677e-08	0	6.73329e-10	6.77298e-10	6.09576e-10	9.34365e-09	8.51962e-10	3.9927e-09	3.59451e-09	1.9273e-10	1.12596e-10	1.1282e-10	5.62753e-14	5.27874e-14	4.47838e-14	4.48829e-14	5.30263e-16	5.30231e-16	0	0	0	6.77307e-11	0	0	0	0	0	0	0	0	0	0	6.92231e-10	4.98216e-10	0	8.86848e-12	1.06676e-09	1.56573e-10
		OH-	kmol/hr	0.0126139	4.36029e-19	0.118892	0.0126256	0.0320476	0.118892	0.0335656	4.37384e-19	0.0359612	0.0951133	0.0161004	0.0161262	0.0145135	0.032284	0.108232	0.985501	0.886951	0.871136	0.870977	0.870977	0.870372	0.870371	0.870367	0.870367	0.870345	0.870345	0	0	0	0.00161261	2.55644e-13	7.54328e-10	7.39241e-10	7.39941e-10	1.50866e-11	1.50916e-11	1.02698e-11	0	0	0	0.145566	0.159069	0	0.155989	0.157846	0.156802
		HPO4--	kmol/hr	0.0126139	5.55899e-14	0	0.0126256	0.0320476	0	0.0278784	5.56016e-14	0.0303587	0	0.0104979	0.0105237	0.00947125	0.0272417	0.00807599	0.00871477	0.00784397	0.000794907	0.000635095	0.000635566	3.08068e-05	2.99937e-05	2.59555e-05	2.59804e-05	3.92293e-06	3.92277e-06	0	0	0	0.00105236	0	0	0	0	0	0	0	0	0	0	0.00452599	0.00375415	0	0.000673807	0.0025312	0.00148708
		PO4---	kmol/hr	0.983918	9.79516e-28	0	0.983906	0.964484	0	0.968653	9.80683e-28	0.966201	0	0.986062	0.986036	0.887433	0.869662	0.888828	0.0115581	0.0104025	0.0262172	0.0263771	0.0263766	0.0269813	0.0269822	0.0269862	0.0269862	0.0270082	0.0270082	0	0	0	0.0986036	0	0	0	0	0	0	0	0	0	0	0.0543564	0.0408528	0	0.0439332	0.0420758	0.0431199
		KOH*W(S)	kmol/hr	0	0	0	0	0	0	0	0	0	0	0	0	0	0	0	0	0	0	0	0	0	0	0	0	0	0	0	0	0	0	0	0	0	0	0	0	0	0	0	0	0	0	0	0	0	0
		KOH:2(S)	kmol/hr	0	0	0	0	0	0	0	0	0	0	0	0	0	0	0	0	0	0	0	0	0	0	0	0	0	0	0	0	0	0	0	0	0	0	0	0	0	0	0	0	0	0	0	0	0	0
		K2SO4	kmol/hr	0	0	0	0	0	0	0	0	0	0	0	0	0	0	0	0	0	0	0	0	0	0	0	0	0	0	0	0	0	0	0	0	0	0	0	0	0	0	0	0	0	0	0	0	0	0
		H2SO4	kmol/hr	1.69554e-36	0	0	1.70653e-36	2.00651e-33	0	1.08505e-33	0	1.93099e-33	0	1.23868e-36	1.25735e-36	1.13175e-36	1.69907e-33	1.51015e-34	6.69187e-33	6.02722e-33	8.06881e-31	3.76796e-31	3.78238e-31	1.28931e-37	1.13429e-37	1.09788e-37	1.10249e-37	1.37558e-41	1.37555e-41	0	0	0	1.2575e-37	0	0	0	0	0	0	0	0	0	0	1.10896e-34	7.92666e-35	0	2.19164e-38	2.4291e-32	1.32452e-34
		KHSO4(S)	kmol/hr	0	0	0	0	0	0	0	0	0	0	0	0	0	0	0	0	0	0	0	0	0	0	0	0	0	0	0	0	0	0	0	0	0	0	0	0	0	0	0	0	0	0	0	0	0	0
		K2SO4(S)	kmol/hr	0	0	0	0	0	0	0	0	0	0	0	0	0	0	0	0	0	0	0	0	0	0	0	0	0	0	0	0	0	0	0	0	0	0	0	0	0	0	0	0	0	0	0	0	0	0
		HSO4-	kmol/hr	3.61124e-13	0	0	3.61973e-13	4.56471e-12	0	3.60449e-12	0	4.45031e-12	0	3.0736e-13	3.09073e-13	2.78175e-13	3.97302e-12	1.20342e-12	8.33616e-12	7.50448e-12	9.11391e-12	6.57211e-12	6.58114e-12	2.64424e-14	2.51913e-14	2.46485e-14	2.46884e-14	7.97001e-16	7.96984e-16	0	0	0	3.09084e-14	0	0	0	0	0	0	0	0	0	0	4.73699e-13	4.15435e-13	0	1.92882e-14	2.41914e-12	3.81893e-13
		SO4--	kmol/hr	0.985207	0	0	0.985207	0.985207	0	0.985207	0	0.985207	0	0.985207	0.985207	0.886686	0.886686	0.886686	0.886686	0.798018	0.798018	0.798018	0.798018	0.798018	0.798018	0.798018	0.798018	0.798018	0.798018	0	0	0	0.0985207	0	0	0	0	0	0	0	0	0	0	0.187189	0.187189	0	0.187189	0.187189	0.187189
		NA2SO4	kmol/hr	0	0	0	0	0	0	0	0	0	0	0	0	0	0	0	0	0	0	0	0	0	0	0	0	0	0	0	0	0	0	0	0	0	0	0	0	0	0	0	0	0	0	0	0	0	0
		NA+	kmol/hr	2.85881	0	0	2.85881	2.85881	0	2.85881	0	2.85881	0	2.85881	2.85881	2.57293	2.57293	2.57293	2.57293	2.31564	2.31564	2.31564	2.31564	2.31564	2.31564	2.31564	2.31564	2.31564	2.31564	0	0	0	0.285881	0	0	0	0	0	0	0	0	0	0	0.543174	0.543174	0	0.543174	0.543174	0.543174
		NA2SO4-S	kmol/hr	0	0	0	0	0	0	0	0	0	0	0	0	0	0	0	0	0	0	0	0	0	0	0	0	0	0	0	0	0	0	0	0	0	0	0	0	0	0	0	0	0	0	0	0	0	0
		NA2HPO4	kmol/hr	0	0	0	0	0	0	0	0	0	0	0	0	0	0	0	0	0	0	0	0	0	0	0	0	0	0	0	0	0	0	0	0	0	0	0	0	0	0	0	0	0	0	0	0	0	0
		NAH2PO4	kmol/hr	0	0	0	0	0	0	0	0	0	0	0	0	0	0	0	0	0	0	0	0	0	0	0	0	0	0	0	0	0	0	0	0	0	0	0	0	0	0	0	0	0	0	0	0	0	0
		L-FAME	kmol/hr	0.188874	0	0	0.188874	0.188874	0	0.188874	0	0.188874	0	0.188874	0.188874	0.169987	0.169987	0.169987	0.171184	0.154066	0.154066	0.152845	0.152845	0.152845	0.152845	0.0305691	0.0305691	0.0305691	0.0305691	0	0	0	0.0188874	0.00122022	0.00122022	0.00119581	0.00119581	2.44043e-05	2.44043e-05	0.122301	0	0	0	0.0360058	0.0360058	0	0.0360058	0.0360044	0.158305
		S-FFA	kmol/hr	0	0	0	0	0	0	0	0	0	0	0	0	0	0	0	0	0	0	0	0	0	0	0	0	0	0	0	0	0	0	0	0	0	0	0	0	0	0	0	0	0	0	0	0	0	0
		L-FFA	kmol/hr	0.194156	0	0	0.194156	0.194156	0	0.194156	0	0.194156	0	0.194156	0.194156	0.174741	0.174741	0.174741	0.242141	0.217927	0.217927	0.149363	0.149363	0.149363	0.149363	0	0	0	0	0	0	0	0.0194156	0.0685643	0.0685643	0.0671931	0.0671931	0.00137129	0.00137129	0.150734	0	0	0	0.0436298	0.0436381	0	0.0436381	0.0434286	0.194154
		S-FAME	kmol/hr	0	0	0	0	0	0	0	0	0	0	0	0	0	0	0	0	0	0	0	0	0	0	0	0	0	0	0	0	0	0	0	0	0	0	0	0	0	0	0	0	0	0	0	0	0	0
		S-SOAP	kmol/hr	0	0	0	0	0	0	0	0	0	0	0	0	0	0	0	0	0	0	0	0	0	0	0	0	0	0	0	0	0	0	0	0	0	0	0	0	0	0	0	0	0	0	0	0	0	0
		K3PO4	kmol/hr	0	0	0	0	0	0	0	0	0	0	0	0	0	0	0	0	0	0	0	0	0	0	0	0	0	0	0	0	0	0	0	0	0	0	0	0	0	0	0	0	0	0	0	0	0	0
		SS-SOAP	kmol/hr	0.285298	0	0	0.285298	0.285298	0	0.398503	0	0.301383	0	0.301383	0.301383	0.271245	0.271245	0.271245	2.93602	2.64242	2.64242	0.0813323	0.0813323	0.0813323	0.0813323	0.0406662	0.0406662	0.0406662	0.0406662	0	0	0	0.0301383	2.56108	2.56108	2.50986	2.50986	0.0512217	0.0512217	0.0918878	0	0	0	0.32374	0.32691	0	0.32691	0.17199	0.260708
		SS-FAME	kmol/hr	0.755945	0	0	0.755945	0.755945	0	0.71821	0	0.71821	0	0.71821	0.71821	0.646389	0.646389	0.646389	27.6938	24.9244	24.9244	0.166507	0.166507	0.166507	0.166507	0.0832535	0.0832535	0.0832535	0.0832535	0	0	0	0.071821	24.7579	24.7579	24.2627	24.2627	0.495158	0.495158	0.578412	0	0	0	2.8412	3.05421	0	3.05421	0.269756	0.635158
		SS-FFA	kmol/hr	3.26381	0	0	3.26381	3.26381	0	3.18834	0	3.28546	0	3.28546	3.28546	2.95691	2.95691	2.95691	31.9493	28.7544	28.7544	0.927257	0.927257	0.927257	0.927257	0.463629	0.463629	0.463629	0.463629	0	0	0	0.328546	27.8271	27.8271	27.2706	27.2706	0.556543	0.556543	1.02017	0	0	0	3.52348	3.56208	0	3.56208	1.84016	2.82173
		PAC	kmol/hr	0	0	0	0	0	0	0	0	0	0	0	0	0	0	0	0	0	0	0	0	0	7.61454	0	0	0	0	0.761454	0	0	0	0	0	0	0	0	0	7.61454	6.85309	6.85309	6.85309	0	0	0	0	0	0.761454
		CO2	kmol/hr	0	0	0	0	0	0	0	0	0	0	0	0	0	0	0	0	0	0	0	0	0	0	0	0	0	0	0	0	0	0	0	0	0	0	0	0	0	0	0	0	0	0	0	0	0	0
		N2	kmol/hr	0	0	0	0	0	0	0	0	0	0	0	0	0	0	0	0	0	0	0	0	0	0	0	0	0	0	0	0	0	0	0	0	0	0	0	0	0	0	0	0	0	0	0	0	0	0
		O2	kmol/hr	0	0	0	0	0	0	0	0	0	0	0	0	0	0	0	0	0	0	0	0	0	0	0	0	0	0	0	0	0	0	0	0	0	0	0	0	0	0	0	0	0	0	0	0	0	0
		CO	kmol/hr	0	0	0	0	0	0	0	0	0	0	0	0	0	0	0	0	0	0	0	0	0	0	0	0	0	0	0	0	0	0	0	0	0	0	0	0	0	0	0	0	0	0	0	0	0	0
		NA	kmol/hr	0	0	0	0	0	0	0	0	0	0	0	0	0	0	0	0	0	0	0	0	0	0	0	0	0	0	0	0	0	0	0	0	0	0	0	0	0	0	0	0	0	0	0	0	0	0
		K	kmol/hr	0	0	0	0	0	0	0	0	0	0	0	0	0	0	0	0	0	0	0	0	0	0	0	0	0	0	0	0	0	0	0	0	0	0	0	0	0	0	0	0	0	0	0	0	0	0
		Mole Fractions
		GLYCEROL		0.438228	0	0	0.438228	0.438228	0	0.432922	0	0.431053	0	0.431053	0.431053	0.441066	0.441066	0.435277	0.0583034	0.0584925	0.0584887	0.591779	0.591779	0.591779	0.457333	0.616765	0.616765	0.616765	0.616794	0	0	0	0.357922	0.00223376	0.00223376	0.00223376	0.00223376	0.00223376	0.00223376	0.0524637	0	0	0	0.100774	0.0982861	0	0.104007	0.248567	0.204139
		WATER		0.268538	0.489627	0.631134	0.268537	0.268089	0.631134	0.275927	0.489627	0.276796	0.631134	0.277247	0.277246	0.283687	0.283228	0.288283	0.33387	0.334953	0.334989	0.160904	0.160904	0.160927	0.124366	0.176549	0.176549	0.17655	0.176559	0	0	0	0.23021	0.353353	0.353353	0.353353	0.353353	0.353353	0.353353	0.117111	0	0	0	0.310178	0.305287	0	0.323145	0.396496	0.343083
		TAG		0.00101052	0	0	0.00101052	0.00101052	0	0.000998287	0	0.000993975	0	0.000993975	0.000993975	0.00101706	0.00101706	0.00100371	0.000130338	0.000130761	0.000130753	0.00137027	0.00137027	0.00137027	0.00105896	0.000751646	0.000751646	0.000751646	0.000751681	0	0	0	0.000825341	3.95579e-11	3.95579e-11	3.95579e-11	3.95579e-11	3.95579e-11	3.95579e-11	0.00119766	0	0	0	0.000228961	0.000223309	0	0.000236308	0.000564921	0.00119855
		KOH		0	0	0	0	0	0	0	0	0	0	0	0	0	0	0	0	0	0	0	0	0	0	0	0	0	0	0	0	0	0	0	0	0	0	0	0	0	0	0	0	0	0	0	0	0	0
		MEOH		0	0	0	0	0	0	0.000859704	0	0.000855991	0	0.000855991	0.000855991	0.000875875	0.000875875	0.000864379	0.380687	0.381922	0.381897	0.0250392	0.0250392	0.0250392	0.0193505	0	0	0	0	0	1	1	0.000710767	0.419541	0.419541	0.419541	0.419541	0.419541	0.419541	0.182818	0	0	0	0.316875	0.324541	0	0.343433	0.12268	0.1811
		PHOSACID		5.35715e-24	0.510076	0	5.37971e-24	6.05693e-22	0	3.54774e-22	0.510076	5.39897e-22	0	3.22073e-24	3.25454e-24	3.33035e-24	5.43677e-22	1.44898e-23	6.00249e-23	6.02552e-23	1.38778e-23	5.91262e-23	5.93496e-23	5.86176e-29	4.04657e-29	4.81793e-29	4.83621e-29	2.12466e-32	2.12463e-32	0	0	0	2.70256e-24	0	0	0	0	0	0	0	0	0	0	3.11972e-23	1.91698e-23	0	1.92712e-26	8.94195e-22	1.18114e-23
		H3O+		5.59188e-18	0.000148279	5.35465e-20	5.60053e-18	3.26278e-17	5.35748e-20	2.85695e-17	0.000148246	3.32403e-17	5.36113e-20	5.00347e-18	5.02246e-18	5.13946e-18	3.38156e-17	1.07111e-17	2.2192e-20	2.22695e-20	5.5125e-19	3.97699e-18	3.98179e-18	3.55956e-20	2.6401e-20	6.08836e-20	6.09618e-20	3.27168e-21	3.2719e-21	0	0	0	4.17064e-18	1.04113e-15	3.07207e-12	3.07207e-12	3.07498e-12	3.07207e-12	3.07309e-12	6.93096e-13	0	0	0	5.95998e-20	3.85375e-20	0	3.83683e-21	7.23718e-18	3.70505e-19
		K+		0.0484579	0	0.184433	0.0484579	0.0484579	0.184433	0.0480008	0	0.0477935	0.184433	0.0477935	0.0477935	0.0489037	0.0489037	0.0506826	0.000786772	0.000789331	0.000853865	0.00894841	0.00894841	0.00894841	0.00691541	0.00981706	0.00981706	0.00981706	0.00981753	0	0	0	0.039685	0	0	0	0	0	0	0	0	0	0	0.00409478	0.00322788	0	0.00341578	0.00816581	0.00553227
		KH2PO4		0.0237254	0	0	0.0237254	0.0237254	0	0.0234381	0	0.02554	0	0.02554	0.02554	0.0029037	0.0029037	0.00286558	0.000372113	4.148e-06	4.14773e-06	4.34678e-05	4.34678e-05	4.34678e-05	3.35923e-05	4.76874e-05	4.76874e-05	4.76874e-05	0	0	0	0	0.190863	0	0	0	0	0	0	0	0	0	0	0.0309637	0.0301993	0.548991	0	0	0
		KOH(S)		0	0	0	0	0	0	0	0	0	0	0	0	0	0	0	0	0	0	0	0	0	0	0	0	0	0	0	0	0	0	0	0	0	0	0	0	0	0	0	0	0	0	0	0	0	0
		K2HPO4		0	0	0	0	0	0	0	0	0	0	0	0	0	0	0	0.00289733	3.22946e-05	0	0	0	0	0	0	0	0	0	0	0	0	0	0	0	0	0	0	0	0	0	0	0	0.0250448	0.0248095	0.451009	0	0	0
		H3PO4(S)		0	0	0	0	0	0	0	0	0	0	0	0	0	0	0	0	0	0	0	0	0	0	0	0	0	0	0	0	0	0	0	0	0	0	0	0	0	0	0	0	0	0	0	0	0	0
		H3PO4		0	0	0	0	0	0	0	0	0	0	0	0	0	0	0	0	0	0	0	0	0	0	0	0	0	0	0	0	0	0	0	0	0	0	0	0	0	0	0	0	0	0	0	0	0	0
		H2PO4-		2.19328e-11	0.000148279	0	2.19834e-11	2.62698e-10	0	1.90357e-10	0.000148246	2.37454e-10	0	1.52741e-11	1.53641e-11	1.57212e-11	2.40976e-10	2.1684e-11	1.31962e-11	1.32429e-11	7.10012e-13	4.34705e-12	4.35573e-12	2.17266e-15	1.57499e-15	1.89684e-15	1.90104e-15	2.24596e-17	2.24593e-17	0	0	0	1.27577e-11	0	0	0	0	0	0	0	0	0	0	1.90375e-11	1.33635e-11	0	2.51724e-13	7.23855e-11	7.1979e-12
		OH-		0.000290902	2.29005e-18	0.184433	0.000291173	0.000739083	0.184433	0.000764717	2.29716e-18	0.000815758	0.184433	0.000365227	0.000365812	0.000374308	0.000832615	0.00275469	0.00325716	0.00326772	0.00320925	0.0336264	0.0336264	0.0336031	0.0259687	0.0368648	0.0368648	0.0368639	0.0368657	0	0	0	0.000303749	1.04113e-15	3.07207e-12	3.07207e-12	3.07498e-12	3.07207e-12	3.07309e-12	6.93096e-13	0	0	0	0.0040033	0.00426668	0	0.00442762	0.0107108	0.00720845
		HPO4--		0.000290902	2.91961e-13	0	0.000291173	0.000739083	0	0.000635147	2.92022e-13	0.000688668	0	0.000238138	0.000238723	0.000244267	0.000702574	0.000205549	2.8803e-05	2.88989e-05	2.92842e-06	2.45196e-05	2.45377e-05	1.18938e-06	8.94904e-07	1.09936e-06	1.10041e-06	1.66158e-07	1.66159e-07	0	0	0	0.000198221	0	0	0	0	0	0	0	0	0	0	0.000124472	0.000100697	0	1.91255e-05	0.000171756	6.83634e-05
		PO4---		0.0226911	5.14447e-27	0	0.0226909	0.0222429	0	0.0220686	5.1506e-27	0.0219177	0	0.0223682	0.0223676	0.0228872	0.0224289	0.0226223	3.82004e-05	3.83251e-05	9.65838e-05	0.00101836	0.00101834	0.00104169	0.00080505	0.00114301	0.00114301	0.00114395	0.001144	0	0	0	0.0185728	0	0	0	0	0	0	0	0	0	0	0.00149489	0.00109579	0	0.00124701	0.00285508	0.00198229
		KOH*W(S)		0	0	0	0	0	0	0	0	0	0	0	0	0	0	0	0	0	0	0	0	0	0	0	0	0	0	0	0	0	0	0	0	0	0	0	0	0	0	0	0	0	0	0	0	0	0
		KOH:2(S)		0	0	0	0	0	0	0	0	0	0	0	0	0	0	0	0	0	0	0	0	0	0	0	0	0	0	0	0	0	0	0	0	0	0	0	0	0	0	0	0	0	0	0	0	0	0
		K2SO4		0	0	0	0	0	0	0	0	0	0	0	0	0	0	0	0	0	0	0	0	0	0	0	0	0	0	0	0	0	0	0	0	0	0	0	0	0	0	0	0	0	0	0	0	0	0
		H2SO4		3.91026e-38	0	0	3.9356e-38	4.62742e-35	0	2.47205e-35	0	4.38033e-35	0	2.80987e-38	2.85222e-38	2.91883e-38	4.38195e-35	3.84361e-36	2.21171e-35	2.22056e-35	2.97253e-33	1.45472e-32	1.46029e-32	4.97773e-39	3.3843e-39	4.65012e-39	4.66963e-39	5.82633e-43	5.82649e-43	0	0	0	2.36861e-38	0	0	0	0	0	0	0	0	0	0	3.04983e-36	2.12615e-36	0	6.22077e-40	1.64828e-33	6.08902e-36
		KHSO4(S)		0	0	0	0	0	0	0	0	0	0	0	0	0	0	0	0	0	0	0	0	0	0	0	0	0	0	0	0	0	0	0	0	0	0	0	0	0	0	0	0	0	0	0	0	0	0
		K2SO4(S)		0	0	0	0	0	0	0	0	0	0	0	0	0	0	0	0	0	0	0	0	0	0	0	0	0	0	0	0	0	0	0	0	0	0	0	0	0	0	0	0	0	0	0	0	0	0
		HSO4-		8.32824e-15	0	0	8.34782e-15	1.05271e-13	0	8.21203e-14	0	1.00952e-13	0	6.97228e-15	7.01112e-15	7.17424e-15	1.02466e-13	3.06293e-14	2.75516e-14	2.76482e-14	3.35755e-14	2.53734e-13	2.54083e-13	1.02088e-15	7.51618e-16	1.044e-15	1.04569e-15	3.37573e-17	3.37583e-17	0	0	0	5.82185e-15	0	0	0	0	0	0	0	0	0	0	1.30275e-14	1.11431e-14	0	5.47478e-16	1.64152e-13	1.75562e-14
		SO4--		0.0227209	0	0	0.0227209	0.0227209	0	0.0224458	0	0.0223488	0	0.0223488	0.0223488	0.022868	0.022868	0.0225678	0.00293057	0.00294007	0.00293988	0.0308096	0.0308096	0.0308096	0.02381	0.0338004	0.0338004	0.0338004	0.033802	0	0	0	0.0185572	0	0	0	0	0	0	0	0	0	0	0.00514802	0.00502094	0	0.00531321	0.0127018	0.00860539
		NA2SO4		0	0	0	0	0	0	0	0	0	0	0	0	0	0	0	0	0	0	0	0	0	0	0	0	0	0	0	0	0	0	0	0	0	0	0	0	0	0	0	0	0	0	0	0	0	0
		NA+		0.0659299	0	0	0.0659299	0.0659299	0	0.0651316	0	0.0648503	0	0.0648503	0.0648503	0.0663568	0.0663568	0.0654858	0.00850372	0.0085313	0.00853075	0.0894013	0.0894013	0.0894013	0.0690902	0.0980799	0.0980799	0.0980799	0.0980845	0	0	0	0.0538481	0	0	0	0	0	0	0	0	0	0	0.0149382	0.0145694	0	0.0154175	0.0368573	0.0249706
		NA2SO4-S		0	0	0	0	0	0	0	0	0	0	0	0	0	0	0	0	0	0	0	0	0	0	0	0	0	0	0	0	0	0	0	0	0	0	0	0	0	0	0	0	0	0	0	0	0	0
		NA2HPO4		0	0	0	0	0	0	0	0	0	0	0	0	0	0	0	0	0	0	0	0	0	0	0	0	0	0	0	0	0	0	0	0	0	0	0	0	0	0	0	0	0	0	0	0	0	0
		NAH2PO4		0	0	0	0	0	0	0	0	0	0	0	0	0	0	0	0	0	0	0	0	0	0	0	0	0	0	0	0	0	0	0	0	0	0	0	0	0	0	0	0	0	0	0	0	0	0
		L-FAME		0.00435582	0	0	0.00435582	0.00435582	0	0.00430308	0	0.00428449	0	0.00428449	0.00428449	0.00438402	0.00438402	0.00432648	0.000565776	0.000567611	0.000567575	0.00590101	0.00590101	0.00590101	0.00456035	0.00129477	0.00129477	0.00129477	0.00129483	0	0	0	0.00355761	4.96944e-06	4.96944e-06	4.96944e-06	4.96944e-06	4.96944e-06	4.96944e-06	0.00825391	0	0	0	0.00099022	0.000965777	0	0.001022	0.0024431	0.00727754
		S-FFA		0	0	0	0	0	0	0	0	0	0	0	0	0	0	0	0	0	0	0	0	0	0	0	0	0	0	0	0	0	0	0	0	0	0	0	0	0	0	0	0	0	0	0	0	0	0
		L-FFA		0.00447763	0	0	0.00447763	0.00447763	0	0.00442342	0	0.00440431	0	0.00440431	0.00440431	0.00450662	0.00450662	0.00444747	0.000800296	0.000802891	0.00080284	0.00576656	0.00576656	0.00576656	0.00445645	0	0	0	0	0	0	0	0.00365709	0.000279234	0.000279234	0.000279234	0.000279234	0.000279234	0.000279234	0.0101728	0	0	0	0.00119989	0.0011705	0	0.00123863	0.00294687	0.00892558
		S-FAME		0	0	0	0	0	0	0	0	0	0	0	0	0	0	0	0	0	0	0	0	0	0	0	0	0	0	0	0	0	0	0	0	0	0	0	0	0	0	0	0	0	0	0	0	0	0
		S-SOAP		0	0	0	0	0	0	0	0	0	0	0	0	0	0	0	0	0	0	0	0	0	0	0	0	0	0	0	0	0	0	0	0	0	0	0	0	0	0	0	0	0	0	0	0	0	0
		K3PO4		0	0	0	0	0	0	0	0	0	0	0	0	0	0	0	0	0	0	0	0	0	0	0	0	0	0	0	0	0	0	0	0	0	0	0	0	0	0	0	0	0	0	0	0	0	0
		SS-SOAP		0.00657955	0	0	0.00657955	0.00657955	0	0.009079	0	0.00683669	0	0.00683669	0.00683669	0.00699551	0.00699551	0.00690369	0.00970376	0.00973524	0.00973461	0.00314005	0.00314005	0.00314005	0.00242666	0.00172244	0.00172244	0.00172244	0.00172252	0	0	0	0.00567681	0.0104302	0.0104302	0.0104302	0.0104302	0.0104302	0.0104302	0.00620138	0	0	0	0.00890339	0.00876864	0	0.00927907	0.0116705	0.0119852
		SS-FAME		0.0174336	0	0	0.0174336	0.0174336	0	0.0163628	0	0.0162922	0	0.0162922	0.0162922	0.0166706	0.0166706	0.0164518	0.0915301	0.091827	0.091821	0.00642845	0.00642845	0.00642845	0.00496797	0.00352624	0.00352624	0.00352624	0.00352641	0	0	0	0.0135281	0.100829	0.100829	0.100829	0.100829	0.100829	0.100829	0.0390362	0	0	0	0.0781377	0.0819224	0	0.0866912	0.0183044	0.0291992
		SS-FFA		0.07527	0	0	0.07527	0.07527	0	0.0726392	0	0.0745286	0	0.0745286	0.0745286	0.0762598	0.0762598	0.0752589	0.105595	0.105937	0.105931	0.0357992	0.0357992	0.0357992	0.027666	0.0196372	0.0196372	0.0196372	0.0196381	0	0	0	0.0618844	0.113328	0.113328	0.113328	0.113328	0.113328	0.113328	0.0688499	0	0	0	0.0969015	0.095545	0	0.101107	0.124865	0.129719
		PAC		0	0	0	0	0	0	0	0	0	0	0	0	0	0	0	0	0	0	0	0	0	0.22719	0	0	0	0	1	0	0	0	0	0	0	0	0	0	0.513895	1	1	1	0	0	0	0	0	0.0350053
		CO2		0	0	0	0	0	0	0	0	0	0	0	0	0	0	0	0	0	0	0	0	0	0	0	0	0	0	0	0	0	0	0	0	0	0	0	0	0	0	0	0	0	0	0	0	0	0
		N2		0	0	0	0	0	0	0	0	0	0	0	0	0	0	0	0	0	0	0	0	0	0	0	0	0	0	0	0	0	0	0	0	0	0	0	0	0	0	0	0	0	0	0	0	0	0
		O2		0	0	0	0	0	0	0	0	0	0	0	0	0	0	0	0	0	0	0	0	0	0	0	0	0	0	0	0	0	0	0	0	0	0	0	0	0	0	0	0	0	0	0	0	0	0
		CO		0	0	0	0	0	0	0	0	0	0	0	0	0	0	0	0	0	0	0	0	0	0	0	0	0	0	0	0	0	0	0	0	0	0	0	0	0	0	0	0	0	0	0	0	0	0
		NA		0	0	0	0	0	0	0	0	0	0	0	0	0	0	0	0	0	0	0	0	0	0	0	0	0	0	0	0	0	0	0	0	0	0	0	0	0	0	0	0	0	0	0	0	0	0
		K		0	0	0	0	0	0	0	0	0	0	0	0	0	0	0	0	0	0	0	0	0	0	0	0	0	0	0	0	0	0	0	0	0	0	0	0	0	0	0	0	0	0	0	0	0	0
		Mass Flows	kg/hr	2829.16	11.2	14	2829.16	2829.16	14	2843.16	11.2	2854.36	11.2	2854.36	2854.36	2446.35	2446.35	2457.55	11844.7	10510.7	10510.7	1829.52	1829.52	1829.52	1920.98	1631.02	1631.02	1631.02	1630.87	9.14583	125.038	125.038	408.009	8681.18	8681.18	8507.56	8507.56	173.624	173.624	463.579	82.3125	82.3125	82.3125	1742.16	1781.17	314.319	1466.86	712.283	1054.54
		GLYCEROL	kg/hr	1750	0	0	1750	1750	0	1750	0	1750	0	1750	1750	1575	1575	1575	1624.6	1462.14	1462.14	1411.63	1411.63	1411.63	1411.63	1341.05	1341.05	1341.05	1341.05	0	0	0	175	50.5127	50.5127	49.5025	49.5025	1.01025	1.01025	71.5917	0	0	0	337.46	337.461	0	337.461	337.359	408.95
		WATER	kg/hr	209.773	1.67949	7.32951	209.773	209.423	7.32951	218.187	1.67949	219.824	5.86361	220.182	220.181	198.163	197.843	204.052	1819.85	1637.87	1638.15	75.0816	75.0816	75.0925	75.0925	75.0926	75.0926	75.093	75.093	0	0	0	22.0181	1563.07	1563.07	1531.81	1531.81	31.2615	31.2615	31.2615	0	0	0	203.186	205.043	0	205.099	105.268	134.447
		TAG	kg/hr	28	0	0	28	28	0	28	0	28	0	28	28	25.2	25.2	25.2	25.2	22.68	22.68	22.68	22.68	22.68	22.68	11.34	11.34	11.34	11.34	0	0	0	2.8	6.20687e-06	6.20687e-06	6.08273e-06	6.08273e-06	1.24137e-07	1.24137e-07	11.34	0	0	0	5.32	5.32	0	5.32	5.32	16.66
		KOH	kg/hr	0	0	0	0	0	0	0	0	0	0	0	0	0	0	0	0	0	0	0	0	0	0	0	0	0	0	0	0	0	0	0	0	0	0	0	0	0	0	0	0	0	0	0	0	0	0
		MEOH	kg/hr	0	0	0	0	0	0	1.2091	0	1.2091	0	1.2091	1.2091	1.08819	1.08819	1.08819	3690.7	3321.63	3321.63	20.7811	20.7811	20.7811	20.7811	0	0	0	0	0	125.038	125.038	0.12091	3300.85	3300.85	3234.83	3234.83	66.017	66.017	86.798	0	0	0	369.191	387.693	0	387.693	57.9307	126.227
		PHOSACID	kg/hr	2.27636e-20	9.51723	0	2.28595e-20	2.57371e-18	0	1.52598e-18	9.51723	2.33232e-18	0	1.39134e-20	1.40594e-20	1.26543e-20	2.0658e-18	5.57888e-20	1.77973e-18	1.60271e-18	3.69154e-19	1.50076e-19	1.50643e-19	1.48785e-25	1.32906e-25	1.11469e-25	1.11892e-25	4.91569e-29	4.91539e-29	0	0	0	1.40603e-21	0	0	0	0	0	0	0	0	0	0	1.11163e-19	7.00357e-20	0	6.65332e-23	1.29137e-18	2.51778e-20
		H3O+	kg/hr	4.61246e-15	0.000537059	6.56621e-19	4.61959e-15	2.6913e-14	6.56968e-19	2.38543e-14	0.000536938	2.78747e-14	5.25933e-19	4.19581e-15	4.21174e-15	3.79081e-15	2.4942e-14	8.00544e-15	1.27728e-16	1.14984e-16	2.84644e-15	1.95953e-15	1.9619e-15	1.75386e-17	1.68324e-17	2.7344e-17	2.73791e-17	1.46937e-18	1.4694e-18	0	0	0	4.21201e-16	4.86304e-12	1.43493e-08	1.40623e-08	1.40757e-08	2.86987e-10	2.87082e-10	1.95359e-10	0	0	0	4.12247e-17	2.73307e-17	0	2.57139e-18	2.02888e-15	1.53312e-16
		K+	kg/hr	82.1522	0	4.64839	82.1522	82.1522	4.64839	82.3746	0	82.3746	3.71872	82.3746	82.3746	74.1371	74.1371	77.8558	9.30721	8.37656	9.06199	9.06199	9.06199	9.06199	9.06199	9.06199	9.06199	9.06199	9.06199	0	0	0	8.23746	0	0	0	0	0	0	0	0	0	0	5.82134	4.70507	0	4.70507	4.70507	4.70507
		KH2PO4	kg/hr	140	0	0	140	140	0	140	0	153.217	0	153.217	153.217	15.3217	15.3217	15.3217	15.3217	0.153217	0.153217	0.153217	0.153217	0.153217	0.153217	0.153217	0.153217	0.153217	0	0	0	0	137.895	0	0	0	0	0	0	0	0	0	0	153.217	153.217	153.217	0	0	0
		KOH(S)	kg/hr	0	0	0	0	0	0	0	0	0	0	0	0	0	0	0	0	0	0	0	0	0	0	0	0	0	0	0	0	0	0	0	0	0	0	0	0	0	0	0	0	0	0	0	0	0	0
		K2HPO4	kg/hr	0	0	0	0	0	0	0	0	0	0	0	0	0	0	0	152.688	1.52677	0	0	0	0	0	0	0	0	0	0	0	0	0	0	0	0	0	0	0	0	0	0	0	158.616	161.102	161.102	0	0	0
		H3PO4(S)	kg/hr	0	0	0	0	0	0	0	0	0	0	0	0	0	0	0	0	0	0	0	0	0	0	0	0	0	0	0	0	0	0	0	0	0	0	0	0	0	0	0	0	0	0	0	0	0	0
		H3PO4	kg/hr	0	0	0	0	0	0	0	0	0	0	0	0	0	0	0	0	0	0	0	0	0	0	0	0	0	0	0	0	0	0	0	0	0	0	0	0	0	0	0	0	0	0	0	0	0	0
		H2PO4-	kg/hr	9.22391e-08	0.00273822	0	9.24518e-08	1.10478e-06	0	8.10363e-07	0.0027376	1.01524e-06	0	6.53047e-08	6.56897e-08	5.91215e-08	9.0622e-07	8.26299e-08	3.87244e-07	3.48623e-07	1.86924e-08	1.09204e-08	1.09422e-08	5.45802e-12	5.11973e-12	4.34348e-12	4.35309e-12	5.14291e-14	5.14259e-14	0	0	0	6.56905e-09	0	0	0	0	0	0	0	0	0	0	6.71379e-08	4.83209e-08	0	8.60134e-10	1.03463e-07	1.51856e-08
		OH-	kg/hr	0.214536	7.41593e-18	2.0221	0.214736	0.545063	2.0221	0.57088	7.43897e-18	0.611624	1.61768	0.273833	0.274272	0.246844	0.549082	1.84079	16.7613	15.0852	14.8162	14.8135	14.8135	14.8032	14.8032	14.8031	14.8031	14.8027	14.8027	0	0	0	0.0274271	4.34797e-12	1.28295e-08	1.25729e-08	1.25848e-08	2.56591e-10	2.56676e-10	1.74668e-10	0	0	0	2.47577	2.70543	0	2.65304	2.68463	2.66688
		HPO4--	kg/hr	1.21069	5.33554e-12	0	1.21181	3.07594	0	2.67578	5.33666e-12	2.91384	0	1.00759	1.01007	0.909054	2.61467	0.775137	0.836447	0.752868	0.0762955	0.0609567	0.0610018	0.00295685	0.00287881	0.00249122	0.00249361	0.000376524	0.000376509	0	0	0	0.101006	0	0	0	0	0	0	0	0	0	0	0.434406	0.360325	0	0.0646723	0.242945	0.14273
		PO4---	kg/hr	93.4456	9.30275e-26	0	93.4445	91.6	0	91.9959	9.31384e-26	91.7631	0	93.6493	93.6468	84.2822	82.5945	84.4147	1.09771	0.987958	2.48993	2.50511	2.50506	2.5625	2.56258	2.56296	2.56296	2.56505	2.56505	0	0	0	9.36469	0	0	0	0	0	0	0	0	0	0	5.16239	3.87992	0	4.17247	3.99606	4.09523
		KOH*W(S)	kg/hr	0	0	0	0	0	0	0	0	0	0	0	0	0	0	0	0	0	0	0	0	0	0	0	0	0	0	0	0	0	0	0	0	0	0	0	0	0	0	0	0	0	0	0	0	0	0
		KOH:2(S)	kg/hr	0	0	0	0	0	0	0	0	0	0	0	0	0	0	0	0	0	0	0	0	0	0	0	0	0	0	0	0	0	0	0	0	0	0	0	0	0	0	0	0	0	0	0	0	0	0
		K2SO4	kg/hr	0	0	0	0	0	0	0	0	0	0	0	0	0	0	0	0	0	0	0	0	0	0	0	0	0	0	0	0	0	0	0	0	0	0	0	0	0	0	0	0	0	0	0	0	0	0
		H2SO4	kg/hr	1.66298e-34	0	0	1.67376e-34	1.96798e-31	0	1.06421e-31	0	1.8939e-31	0	1.21489e-34	1.2332e-34	1.11002e-34	1.66643e-31	1.48115e-32	6.56335e-31	5.91146e-31	7.91385e-29	3.69559e-29	3.70974e-29	1.26455e-35	1.1125e-35	1.07679e-35	1.08131e-35	1.34916e-39	1.34913e-39	0	0	0	1.23335e-35	0	0	0	0	0	0	0	0	0	0	1.08766e-32	7.77443e-33	0	2.14954e-36	2.38245e-30	1.29908e-32
		KHSO4(S)	kg/hr	0	0	0	0	0	0	0	0	0	0	0	0	0	0	0	0	0	0	0	0	0	0	0	0	0	0	0	0	0	0	0	0	0	0	0	0	0	0	0	0	0	0	0	0	0	0
		K2SO4(S)	kg/hr	0	0	0	0	0	0	0	0	0	0	0	0	0	0	0	0	0	0	0	0	0	0	0	0	0	0	0	0	0	0	0	0	0	0	0	0	0	0	0	0	0	0	0	0	0	0
		HSO4-	kg/hr	3.5055e-11	0	0	3.51375e-11	4.43105e-10	0	3.49895e-10	0	4.32001e-10	0	2.98361e-11	3.00023e-11	2.7003e-11	3.8567e-10	1.16819e-10	8.09208e-10	7.28476e-10	8.84707e-10	6.37968e-10	6.38845e-10	2.56682e-12	2.44537e-12	2.39269e-12	2.39656e-12	7.73665e-14	7.73649e-14	0	0	0	3.00034e-12	0	0	0	0	0	0	0	0	0	0	4.5983e-11	4.03272e-11	0	1.87234e-12	2.34831e-10	3.70712e-11
		SO4--	kg/hr	94.6436	0	0	94.6436	94.6436	0	94.6436	0	94.6436	0	94.6436	94.6436	85.1793	85.1793	85.1793	85.1793	76.6613	76.6613	76.6613	76.6613	76.6613	76.6613	76.6613	76.6613	76.6613	76.6613	0	0	0	9.46436	0	0	0	0	0	0	0	0	0	0	17.9823	17.9823	0	17.9823	17.9823	17.9823
		NA2SO4	kg/hr	0	0	0	0	0	0	0	0	0	0	0	0	0	0	0	0	0	0	0	0	0	0	0	0	0	0	0	0	0	0	0	0	0	0	0	0	0	0	0	0	0	0	0	0	0	0
		NA+	kg/hr	65.7218	0	0	65.7218	65.7218	0	65.7218	0	65.7218	0	65.7218	65.7218	59.1496	59.1496	59.1496	59.1496	53.2346	53.2346	53.2346	53.2346	53.2346	53.2346	53.2346	53.2346	53.2346	53.2346	0	0	0	6.57218	0	0	0	0	0	0	0	0	0	0	12.4871	12.4871	0	12.4871	12.4871	12.4871
		NA2SO4-S	kg/hr	0	0	0	0	0	0	0	0	0	0	0	0	0	0	0	0	0	0	0	0	0	0	0	0	0	0	0	0	0	0	0	0	0	0	0	0	0	0	0	0	0	0	0	0	0	0
		NA2HPO4	kg/hr	0	0	0	0	0	0	0	0	0	0	0	0	0	0	0	0	0	0	0	0	0	0	0	0	0	0	0	0	0	0	0	0	0	0	0	0	0	0	0	0	0	0	0	0	0	0
		NAH2PO4	kg/hr	0	0	0	0	0	0	0	0	0	0	0	0	0	0	0	0	0	0	0	0	0	0	0	0	0	0	0	0	0	0	0	0	0	0	0	0	0	0	0	0	0	0	0	0	0	0
		L-FAME	kg/hr	56	0	0	56	56	0	56	0	56	0	56	56	50.4	50.4	50.4	50.755	45.6795	45.6795	45.3177	45.3177	45.3177	45.3177	9.06354	9.06354	9.06354	9.06354	0	0	0	5.6	0.361786	0.361786	0.35455	0.35455	0.00723572	0.00723572	36.2614	0	0	0	10.6755	10.6755	0	10.6755	10.6751	46.9365
		S-FFA	kg/hr	0	0	0	0	0	0	0	0	0	0	0	0	0	0	0	0	0	0	0	0	0	0	0	0	0	0	0	0	0	0	0	0	0	0	0	0	0	0	0	0	0	0	0	0	0	0
		L-FFA	kg/hr	28	0	0	28	28	0	28	0	28	0	28	28	25.2	25.2	25.2	34.9201	31.4281	31.4281	21.5402	21.5402	21.5402	21.5402	0	0	0	0	0	0	0	2.8	9.88793	9.88793	9.69017	9.69017	0.197759	0.197759	21.738	0	0	0	6.29201	6.29322	0	6.29322	6.263	27.9997
		S-FAME	kg/hr	0	0	0	0	0	0	0	0	0	0	0	0	0	0	0	0	0	0	0	0	0	0	0	0	0	0	0	0	0	0	0	0	0	0	0	0	0	0	0	0	0	0	0	0	0	0
		S-SOAP	kg/hr	0	0	0	0	0	0	0	0	0	0	0	0	0	0	0	0	0	0	0	0	0	0	0	0	0	0	0	0	0	0	0	0	0	0	0	0	0	0	0	0	0	0	0	0	0	0
		K3PO4	kg/hr	0	0	0	0	0	0	0	0	0	0	0	0	0	0	0	0	0	0	0	0	0	0	0	0	0	0	0	0	0	0	0	0	0	0	0	0	0	0	0	0	0	0	0	0	0	0
		SS-SOAP	kg/hr	28	0	0	28	28	0	39.1102	0	29.5786	0	29.5786	29.5786	26.6208	26.6208	26.6208	288.149	259.334	259.334	7.98219	7.98219	7.98219	7.98219	3.9911	3.9911	3.9911	3.9911	0	0	0	2.95786	251.352	251.352	246.325	246.325	5.02705	5.02705	9.01814	0	0	0	31.7728	32.0839	0	32.0839	16.8796	25.5866
		SS-FAME	kg/hr	56	0	0	56	56	0	53.2046	0	53.2046	0	53.2046	53.2046	47.8842	47.8842	47.8842	2051.54	1846.39	1846.39	12.3348	12.3348	12.3348	12.3348	6.16738	6.16738	6.16738	6.16738	0	0	0	5.32046	1834.05	1834.05	1797.37	1797.37	36.681	36.681	42.8484	0	0	0	210.475	226.254	0	226.254	19.9834	47.0522
		SS-FFA	kg/hr	196	0	0	196	196	0	191.468	0	197.3	0	197.3	197.3	177.57	177.57	177.57	1918.64	1726.77	1726.77	55.6842	55.6842	55.6842	55.6842	27.8421	27.8421	27.8421	27.8421	0	0	0	19.73	1671.09	1671.09	1637.67	1637.67	33.4218	33.4218	61.2639	0	0	0	211.594	213.912	0	213.912	110.506	169.452
		PAC	kg/hr	0	0	0	0	0	0	0	0	0	0	0	0	0	0	0	0	0	0	0	0	0	91.4583	0	0	0	0	9.14583	0	0	0	0	0	0	0	0	0	91.4583	82.3125	82.3125	82.3125	0	0	0	0	0	9.14583
		CO2	kg/hr	0	0	0	0	0	0	0	0	0	0	0	0	0	0	0	0	0	0	0	0	0	0	0	0	0	0	0	0	0	0	0	0	0	0	0	0	0	0	0	0	0	0	0	0	0	0
		N2	kg/hr	0	0	0	0	0	0	0	0	0	0	0	0	0	0	0	0	0	0	0	0	0	0	0	0	0	0	0	0	0	0	0	0	0	0	0	0	0	0	0	0	0	0	0	0	0	0
		O2	kg/hr	0	0	0	0	0	0	0	0	0	0	0	0	0	0	0	0	0	0	0	0	0	0	0	0	0	0	0	0	0	0	0	0	0	0	0	0	0	0	0	0	0	0	0	0	0	0
		CO	kg/hr	0	0	0	0	0	0	0	0	0	0	0	0	0	0	0	0	0	0	0	0	0	0	0	0	0	0	0	0	0	0	0	0	0	0	0	0	0	0	0	0	0	0	0	0	0	0
		NA	kg/hr	0	0	0	0	0	0	0	0	0	0	0	0	0	0	0	0	0	0	0	0	0	0	0	0	0	0	0	0	0	0	0	0	0	0	0	0	0	0	0	0	0	0	0	0	0	0
		K	kg/hr	0	0	0	0	0	0	0	0	0	0	0	0	0	0	0	0	0	0	0	0	0	0	0	0	0	0	0	0	0	0	0	0	0	0	0	0	0	0	0	0	0	0	0	0	0	0
		Mass Fractions
		GLYCEROL		0.618558	0	0	0.618558	0.618558	0	0.615512	0	0.613097	0	0.613097	0.613097	0.643816	0.643816	0.640882	0.137159	0.13911	0.13911	0.771584	0.771584	0.771584	0.734849	0.822212	0.822212	0.822212	0.822289	0	0	0	0.428912	0.00581865	0.00581865	0.00581865	0.00581865	0.00581865	0.00581865	0.154433	0	0	0	0.193702	0.18946	0	0.230057	0.47363	0.387801
		WATER		0.0741466	0.149955	0.523536	0.0741465	0.0740229	0.523536	0.0767409	0.149955	0.0770133	0.523536	0.0771386	0.0771385	0.0810035	0.0808726	0.0830305	0.153643	0.155829	0.155856	0.0410389	0.0410389	0.0410449	0.0390907	0.0460401	0.0460401	0.0460404	0.0460447	0	0	0	0.0539647	0.180053	0.180053	0.180053	0.180053	0.180053	0.180053	0.067435	0	0	0	0.116628	0.115117	0	0.139822	0.147789	0.127494
		TAG		0.00989693	0	0	0.00989693	0.00989693	0	0.00984819	0	0.00980955	0	0.00980955	0.00980955	0.0103011	0.0103011	0.0102541	0.00212753	0.0021578	0.0021578	0.0123967	0.0123967	0.0123967	0.0118065	0.00695268	0.00695268	0.00695268	0.00695334	0	0	0	0.00686259	7.1498e-10	7.1498e-10	7.1498e-10	7.1498e-10	7.1498e-10	7.1498e-10	0.0244618	0	0	0	0.00305368	0.00298679	0	0.00362681	0.00746895	0.0157984
		KOH		0	0	0	0	0	0	0	0	0	0	0	0	0	0	0	0	0	0	0	0	0	0	0	0	0	0	0	0	0	0	0	0	0	0	0	0	0	0	0	0	0	0	0	0	0	0
		MEOH		0	0	0	0	0	0	0.000425268	0	0.000423599	0	0.000423599	0.000423599	0.000444823	0.000444823	0.000442796	0.311591	0.316024	0.316024	0.0113587	0.0113587	0.0113587	0.010818	0	0	0	0	0	1	1	0.000296342	0.38023	0.38023	0.38023	0.38023	0.38023	0.38023	0.187234	0	0	0	0.211915	0.217661	0	0.264302	0.081331	0.119699
		PHOSACID		8.04607e-24	0.849753	0	8.07994e-24	9.09709e-22	0	5.36721e-22	0.849753	8.17108e-22	0	4.87442e-24	4.92559e-24	5.17271e-24	8.44441e-22	2.27009e-23	1.50256e-22	1.52483e-22	3.51218e-23	8.203e-23	8.234e-23	8.13244e-29	6.91867e-29	6.83432e-29	6.86024e-29	3.01387e-32	3.01397e-32	0	0	0	3.44607e-24	0	0	0	0	0	0	0	0	0	0	6.38076e-23	3.932e-23	0	4.53577e-26	1.81301e-21	2.38757e-23
		H3O+		1.63033e-18	4.79517e-05	4.69015e-20	1.63285e-18	9.51272e-18	4.69263e-20	8.39006e-18	4.79409e-05	9.76564e-18	4.69583e-20	1.46997e-18	1.47554e-18	1.54958e-18	1.01956e-17	3.25749e-18	1.07835e-20	1.09397e-20	2.70814e-19	1.07106e-18	1.07236e-18	9.58642e-21	8.76238e-21	1.67649e-20	1.67864e-20	9.0089e-22	9.00993e-22	0	0	0	1.03233e-18	5.60182e-16	1.65292e-12	1.65292e-12	1.65449e-12	1.65292e-12	1.65347e-12	4.21415e-13	0	0	0	2.3663e-20	1.53442e-20	0	1.75299e-21	2.84841e-18	1.45383e-19
		K+		0.0290377	0	0.332028	0.0290377	0.0290377	0.332028	0.0289729	0	0.0288592	0.332028	0.0288592	0.0288592	0.0303052	0.0303052	0.0316802	0.00078577	0.000796955	0.000862168	0.0049532	0.0049532	0.0049532	0.00471738	0.00555601	0.00555601	0.00555601	0.00555653	0	0	0	0.0201894	0	0	0	0	0	0	0	0	0	0	0.00334145	0.00264155	0	0.00320759	0.00660562	0.00446174
		KH2PO4		0.0494846	0	0	0.0494846	0.0494846	0	0.049241	0	0.0536781	0	0.0536781	0.0536781	0.00626306	0.00626306	0.00623452	0.00129355	1.45772e-05	1.45772e-05	8.37468e-05	8.37468e-05	8.37468e-05	7.97596e-05	9.39388e-05	9.39388e-05	9.39388e-05	0	0	0	0	0.33797	0	0	0	0	0	0	0	0	0	0	0.0879463	0.0860199	0.487456	0	0	0
		KOH(S)		0	0	0	0	0	0	0	0	0	0	0	0	0	0	0	0	0	0	0	0	0	0	0	0	0	0	0	0	0	0	0	0	0	0	0	0	0	0	0	0	0	0	0	0	0	0
		K2HPO4		0	0	0	0	0	0	0	0	0	0	0	0	0	0	0	0.0128908	0.000145258	0	0	0	0	0	0	0	0	0	0	0	0	0	0	0	0	0	0	0	0	0	0	0	0.0910456	0.0904473	0.512544	0	0	0
		H3PO4(S)		0	0	0	0	0	0	0	0	0	0	0	0	0	0	0	0	0	0	0	0	0	0	0	0	0	0	0	0	0	0	0	0	0	0	0	0	0	0	0	0	0	0	0	0	0	0
		H3PO4		0	0	0	0	0	0	0	0	0	0	0	0	0	0	0	0	0	0	0	0	0	0	0	0	0	0	0	0	0	0	0	0	0	0	0	0	0	0	0	0	0	0	0	0	0	0
		H2PO4-		3.2603e-11	0.000244483	0	3.26782e-11	3.90499e-10	0	2.85022e-10	0.000244429	3.55681e-10	0	2.28789e-11	2.30138e-11	2.41672e-11	3.70437e-10	3.36229e-11	3.26934e-11	3.31684e-11	1.77842e-12	5.96899e-12	5.9809e-12	2.9833e-15	2.66517e-15	2.66304e-15	2.66893e-15	3.15318e-17	3.15328e-17	0	0	0	1.61002e-11	0	0	0	0	0	0	0	0	0	0	3.85372e-11	2.71286e-11	0	5.8638e-13	1.45255e-10	1.44003e-11
		OH-		7.58302e-05	6.62137e-19	0.144435	7.59008e-05	0.000192659	0.144435	0.00020079	6.64194e-19	0.000214277	0.144435	9.5935e-05	9.60888e-05	0.000100903	0.000224449	0.000749034	0.00141509	0.00143522	0.00140963	0.00809691	0.00809691	0.00809129	0.00770606	0.00907596	0.00907596	0.00907573	0.00907658	0	0	0	6.72217e-05	5.0085e-16	1.47786e-12	1.47786e-12	1.47925e-12	1.47786e-12	1.47835e-12	3.76781e-13	0	0	0	0.00142109	0.0015189	0	0.00180866	0.00376906	0.00252896
		HPO4--		0.000427932	4.76387e-13	0	0.00042833	0.00108723	0	0.000941128	4.76488e-13	0.00102084	0	0.000353	0.000353868	0.000371596	0.0010688	0.00031541	7.06178e-05	7.16287e-05	7.25884e-06	3.33184e-05	3.3343e-05	1.61619e-06	1.49861e-06	1.52739e-06	1.52886e-06	2.30851e-07	2.30864e-07	0	0	0	0.000247558	0	0	0	0	0	0	0	0	0	0	0.000249349	0.000202296	0	4.40891e-05	0.00034108	0.000135349
		PO4---		0.0330295	8.30603e-27	0	0.0330291	0.0323771	0	0.0323569	8.31593e-27	0.0321484	0	0.0328092	0.0328083	0.0344522	0.0337623	0.0343491	9.26751e-05	9.39955e-05	0.000236895	0.00136927	0.00136925	0.00140064	0.00133399	0.00157138	0.00157138	0.00157266	0.00157281	0	0	0	0.0229521	0	0	0	0	0	0	0	0	0	0	0.00296321	0.00217829	0	0.0028445	0.00561022	0.00388344
		KOH*W(S)		0	0	0	0	0	0	0	0	0	0	0	0	0	0	0	0	0	0	0	0	0	0	0	0	0	0	0	0	0	0	0	0	0	0	0	0	0	0	0	0	0	0	0	0	0	0
		KOH:2(S)		0	0	0	0	0	0	0	0	0	0	0	0	0	0	0	0	0	0	0	0	0	0	0	0	0	0	0	0	0	0	0	0	0	0	0	0	0	0	0	0	0	0	0	0	0	0
		K2SO4		0	0	0	0	0	0	0	0	0	0	0	0	0	0	0	0	0	0	0	0	0	0	0	0	0	0	0	0	0	0	0	0	0	0	0	0	0	0	0	0	0	0	0	0	0	0
		H2SO4		5.87799e-38	0	0	5.91609e-38	6.95605e-35	0	3.74307e-35	0	6.63512e-35	0	4.25627e-38	4.32042e-38	4.53744e-38	6.81192e-35	6.02693e-36	5.54117e-35	5.62423e-35	7.52932e-33	2.01998e-32	2.02771e-32	6.91191e-39	5.79132e-39	6.60194e-39	6.62965e-39	8.27185e-43	8.27246e-43	0	0	0	3.02285e-38	0	0	0	0	0	0	0	0	0	0	6.24318e-36	4.36478e-36	0	1.46541e-39	3.34481e-33	1.2319e-35
		KHSO4(S)		0	0	0	0	0	0	0	0	0	0	0	0	0	0	0	0	0	0	0	0	0	0	0	0	0	0	0	0	0	0	0	0	0	0	0	0	0	0	0	0	0	0	0	0	0	0
		K2SO4(S)		0	0	0	0	0	0	0	0	0	0	0	0	0	0	0	0	0	0	0	0	0	0	0	0	0	0	0	0	0	0	0	0	0	0	0	0	0	0	0	0	0	0	0	0	0	0
		HSO4-		1.23906e-14	0	0	1.24197e-14	1.56621e-13	0	1.23066e-13	0	1.51348e-13	0	1.04528e-14	1.0511e-14	1.10381e-14	1.57651e-13	4.75346e-14	6.83182e-14	6.9308e-14	8.4172e-14	3.48707e-13	3.49187e-13	1.403e-15	1.27298e-15	1.46698e-15	1.46936e-15	4.74343e-17	4.74378e-17	0	0	0	7.3536e-15	0	0	0	0	0	0	0	0	0	0	2.63942e-14	2.26408e-14	0	1.27643e-15	3.29688e-13	3.5154e-14
		SO4--		0.0334529	0	0	0.0334529	0.0334529	0	0.0332882	0	0.0331576	0	0.0331576	0.0331576	0.0348189	0.0348189	0.0346602	0.00719134	0.00729365	0.00729365	0.0419024	0.0419024	0.0419024	0.0399074	0.0470019	0.0470019	0.0470019	0.0470064	0	0	0	0.0231964	0	0	0	0	0	0	0	0	0	0	0.0103218	0.0100957	0	0.0122591	0.025246	0.0170523
		NA2SO4		0	0	0	0	0	0	0	0	0	0	0	0	0	0	0	0	0	0	0	0	0	0	0	0	0	0	0	0	0	0	0	0	0	0	0	0	0	0	0	0	0	0	0	0	0	0
		NA+		0.0232301	0	0	0.0232301	0.0232301	0	0.0231157	0	0.023025	0	0.023025	0.023025	0.0241787	0.0241787	0.0240685	0.00499376	0.0050648	0.0050648	0.0290976	0.0290976	0.0290976	0.0277122	0.0326388	0.0326388	0.0326388	0.0326418	0	0	0	0.0161079	0	0	0	0	0	0	0	0	0	0	0.00716761	0.00701062	0	0.00851286	0.0175312	0.0118414
		NA2SO4-S		0	0	0	0	0	0	0	0	0	0	0	0	0	0	0	0	0	0	0	0	0	0	0	0	0	0	0	0	0	0	0	0	0	0	0	0	0	0	0	0	0	0	0	0	0	0
		NA2HPO4		0	0	0	0	0	0	0	0	0	0	0	0	0	0	0	0	0	0	0	0	0	0	0	0	0	0	0	0	0	0	0	0	0	0	0	0	0	0	0	0	0	0	0	0	0	0
		NAH2PO4		0	0	0	0	0	0	0	0	0	0	0	0	0	0	0	0	0	0	0	0	0	0	0	0	0	0	0	0	0	0	0	0	0	0	0	0	0	0	0	0	0	0	0	0	0	0
		L-FAME		0.0197939	0	0	0.0197939	0.0197939	0	0.0196964	0	0.0196191	0	0.0196191	0.0196191	0.0206021	0.0206021	0.0205082	0.00428504	0.004346	0.004346	0.0247702	0.0247702	0.0247702	0.0235909	0.00555696	0.00555696	0.00555696	0.00555748	0	0	0	0.0137252	4.16748e-05	4.16748e-05	4.16748e-05	4.16748e-05	4.16748e-05	4.16748e-05	0.0782204	0	0	0	0.00612773	0.00599352	0	0.00727781	0.0149871	0.0445091
		S-FFA		0	0	0	0	0	0	0	0	0	0	0	0	0	0	0	0	0	0	0	0	0	0	0	0	0	0	0	0	0	0	0	0	0	0	0	0	0	0	0	0	0	0	0	0	0	0
		L-FFA		0.00989693	0	0	0.00989693	0.00989693	0	0.00984819	0	0.00980955	0	0.00980955	0.00980955	0.0103011	0.0103011	0.0102541	0.00294817	0.00299011	0.00299011	0.0117737	0.0117737	0.0117737	0.0112131	0	0	0	0	0	0	0	0.00686259	0.00113901	0.00113901	0.00113901	0.00113901	0.00113901	0.00113901	0.0468916	0	0	0	0.00361161	0.00353319	0	0.00429028	0.00879285	0.0265517
		S-FAME		0	0	0	0	0	0	0	0	0	0	0	0	0	0	0	0	0	0	0	0	0	0	0	0	0	0	0	0	0	0	0	0	0	0	0	0	0	0	0	0	0	0	0	0	0	0
		S-SOAP		0	0	0	0	0	0	0	0	0	0	0	0	0	0	0	0	0	0	0	0	0	0	0	0	0	0	0	0	0	0	0	0	0	0	0	0	0	0	0	0	0	0	0	0	0	0
		K3PO4		0	0	0	0	0	0	0	0	0	0	0	0	0	0	0	0	0	0	0	0	0	0	0	0	0	0	0	0	0	0	0	0	0	0	0	0	0	0	0	0	0	0	0	0	0	0
		SS-SOAP		0.00989693	0	0	0.00989693	0.00989693	0	0.0137559	0	0.0103626	0	0.0103626	0.0103626	0.0108818	0.0108818	0.0108322	0.0243273	0.0246734	0.0246734	0.00436299	0.00436299	0.00436299	0.00415527	0.00244699	0.00244699	0.00244699	0.00244722	0	0	0	0.0072495	0.0289537	0.0289537	0.0289537	0.0289537	0.0289537	0.0289537	0.0194533	0	0	0	0.0182376	0.0180128	0	0.0218726	0.0236979	0.0242634
		SS-FAME		0.0197939	0	0	0.0197939	0.0197939	0	0.0187132	0	0.0186398	0	0.0186398	0.0186398	0.0195737	0.0195737	0.0194845	0.173203	0.175667	0.175667	0.00674206	0.00674206	0.00674206	0.00642107	0.00378129	0.00378129	0.00378129	0.00378164	0	0	0	0.0130401	0.211268	0.211268	0.211268	0.211268	0.211268	0.211268	0.0924295	0	0	0	0.120812	0.127025	0	0.154244	0.0280554	0.0446189
		SS-FFA		0.0692785	0	0	0.0692785	0.0692785	0	0.0673433	0	0.0691223	0	0.0691223	0.0691223	0.0725857	0.0725857	0.0722549	0.161983	0.164287	0.164287	0.0304364	0.0304364	0.0304364	0.0289874	0.0170703	0.0170703	0.0170703	0.0170719	0	0	0	0.0483568	0.192496	0.192496	0.192496	0.192496	0.192496	0.192496	0.132154	0	0	0	0.121455	0.120096	0	0.14583	0.155144	0.160689
		PAC		0	0	0	0	0	0	0	0	0	0	0	0	0	0	0	0	0	0	0	0	0	0.0476102	0	0	0	0	1	0	0	0	0	0	0	0	0	0	0.197287	1	1	1	0	0	0	0	0	0.00867285
		CO2		0	0	0	0	0	0	0	0	0	0	0	0	0	0	0	0	0	0	0	0	0	0	0	0	0	0	0	0	0	0	0	0	0	0	0	0	0	0	0	0	0	0	0	0	0	0
		N2		0	0	0	0	0	0	0	0	0	0	0	0	0	0	0	0	0	0	0	0	0	0	0	0	0	0	0	0	0	0	0	0	0	0	0	0	0	0	0	0	0	0	0	0	0	0
		O2		0	0	0	0	0	0	0	0	0	0	0	0	0	0	0	0	0	0	0	0	0	0	0	0	0	0	0	0	0	0	0	0	0	0	0	0	0	0	0	0	0	0	0	0	0	0
		CO		0	0	0	0	0	0	0	0	0	0	0	0	0	0	0	0	0	0	0	0	0	0	0	0	0	0	0	0	0	0	0	0	0	0	0	0	0	0	0	0	0	0	0	0	0	0
		NA		0	0	0	0	0	0	0	0	0	0	0	0	0	0	0	0	0	0	0	0	0	0	0	0	0	0	0	0	0	0	0	0	0	0	0	0	0	0	0	0	0	0	0	0	0	0
		K		0	0	0	0	0	0	0	0	0	0	0	0	0	0	0	0	0	0	0	0	0	0	0	0	0	0	0	0	0	0	0	0	0	0	0	0	0	0	0	0	0	0	0	0	0	0
		Ash		0.168663	0.849997	0.332028	0.168663	0.16867	0.332028	0.167916	0.849997	0.171889	0.332028	0.171882	0.171882	0.13039	0.130397	0.131308	0.0273185	0.0134809	0.0134793	0.0774395	0.0774395	0.0774392	0.0737523	0.0868636	0.0868636	0.0868636	0.0867778	0	0	0	0.420663	0	0	0	0	0	0	0	0	0	0	0.203035	0.198596	1	0.0268681	0.0553341	0.0373742
		Volume Flow	cum/hr	2.21417	0.0306903	0.00951135	2.21421	2.27573	0.00951122	2.28111	0.0306905	2.29029	0.00760884	2.22836	2.22845	1.97858	2.03403	2.04274	12.7719	11.4684	6874.69	1.629	1.62904	1.5131	1.55273	1.28966	1.28968	1.255	1.25497	0.00403419	0.159291	0.159302	0.249866	7622.21	10.0989	9.89688	9.89745	0.201977	0.201982	0.461087	0.0363077	0.0363077	0.0363077	1.53533	1.57849	0.0615248	1.46096	0.66688	96.8921
		Vapor Phase
		Molar Enthalpy	kJ/kmol																		-260553													-260481															-259795
		Mass Enthalpy	kJ/kg																		-7368.89													-7373.94															-6745.18
		Molar Entropy	J/kmol-K																		-197518													-196215															-280294
		Mass Entropy	J/kg-K																		-5586.15													-5554.64															-7277.39
		Molar Density	kmol/cum																		0.0355778													0.0321928															0.0142517
		Mass Density	kg/cum																		1.25798													1.1372															0.548915
		Enthalpy Flow	kW																		-17697.9													-17754.7															-98.6597
		Average MW																			35.3586													35.3245															38.5157
		Mole Flows	kmol/hr																		244.527													245.38															1.36713
		GLYCEROL	kmol/hr																		0.492742													0.424586															1.87397e-05
		WATER	kmol/hr																		86.1523													86.7467															0.277023
		TAG	kmol/hr																		9.95595e-09													2.95024e-13															6.02941e-15
		KOH	kmol/hr																		0													0															0
		MEOH	kmol/hr																		102.887													103.008															0.759442
		PHOSACID	kmol/hr																		0													0															0
		H3O+	kmol/hr																		0													0															0
		K+	kmol/hr																		0													0															0
		KH2PO4	kmol/hr																		0													0															0
		KOH(S)	kmol/hr																		0													0															0
		K2HPO4	kmol/hr																		0													0															0
		H3PO4(S)	kmol/hr																		0													0															0
		H3PO4	kmol/hr																		0													0															0
		H2PO4-	kmol/hr																		0													0															0
		OH-	kmol/hr																		0													0															0
		HPO4--	kmol/hr																		0													0															0
		PO4---	kmol/hr																		0													0															0
		KOH*W(S)	kmol/hr																		0													0															0
		KOH:2(S)	kmol/hr																		0													0															0
		K2SO4	kmol/hr																		0													0															0
		H2SO4	kmol/hr																		1.75996e-32													0															1.74637e-40
		KHSO4(S)	kmol/hr																		0													0															0
		K2SO4(S)	kmol/hr																		0													0															0
		HSO4-	kmol/hr																		0													0															0
		SO4--	kmol/hr																		0													0															0
		NA2SO4	kmol/hr																		0													0															0
		NA+	kmol/hr																		0													0															0
		NA2SO4-S	kmol/hr																		0													0															0
		NA2HPO4	kmol/hr																		0													0															0
		NAH2PO4	kmol/hr																		0													0															0
		L-FAME	kmol/hr																		0.00112441													0.000537034															4.72878e-08
		S-FFA	kmol/hr																		0													0															0
		L-FFA	kmol/hr																		0.0629723													0.0670156															1.39307e-05
		S-FAME	kmol/hr																		0													0															0
		S-SOAP	kmol/hr																		0													0															0
		K3PO4	kmol/hr																		0													0															0
		SS-SOAP	kmol/hr																		2.54657													2.56017															0.00827539
		SS-FAME	kmol/hr																		24.7254													24.7559															0.225058
		SS-FFA	kmol/hr																		27.6586													27.8167															0.0973016
		PAC	kmol/hr																		0													0															0
		CO2	kmol/hr																		0													0															0
		N2	kmol/hr																		0													0															0
		O2	kmol/hr																		0													0															0
		CO	kmol/hr																		0													0															0
		NA	kmol/hr																		0													0															0
		K	kmol/hr																		0													0															0
		Mole Fractions
		GLYCEROL																			0.00201508													0.00173032															1.37073e-05
		WATER																			0.352323													0.35352															0.202631
		TAG																			4.07152e-11													1.20231e-15															4.41026e-15
		KOH																			0													0															0
		MEOH																			0.42076													0.419791															0.5555
		PHOSACID																			0													0															0
		H3O+																			0													0															0
		K+																			0													0															0
		KH2PO4																			0													0															0
		KOH(S)																			0													0															0
		K2HPO4																			0													0															0
		H3PO4(S)																			0													0															0
		H3PO4																			0													0															0
		H2PO4-																			0													0															0
		OH-																			0													0															0
		HPO4--																			0													0															0
		PO4---																			0													0															0
		KOH*W(S)																			0													0															0
		KOH:2(S)																			0													0															0
		K2SO4																			0													0															0
		H2SO4																			7.19742e-35													0															1.2774e-40
		KHSO4(S)																			0													0															0
		K2SO4(S)																			0													0															0
		HSO4-																			0													0															0
		SO4--																			0													0															0
		NA2SO4																			0													0															0
		NA+																			0													0															0
		NA2SO4-S																			0													0															0
		NA2HPO4																			0													0															0
		NAH2PO4																			0													0															0
		L-FAME																			4.5983e-06													2.18858e-06															3.4589e-08
		S-FFA																			0													0															0
		L-FFA																			0.000257527													0.000273109															1.01897e-05
		S-FAME																			0													0															0
		S-SOAP																			0													0															0
		K3PO4																			0													0															0
		SS-SOAP																			0.0104143													0.0104335															0.0060531
		SS-FAME																			0.101115													0.100888															0.164621
		SS-FFA																			0.113111													0.113362															0.071172
		PAC																			0													0															0
		CO2																			0													0															0
		N2																			0													0															0
		O2																			0													0															0
		CO																			0													0															0
		NA																			0													0															0
		K																			0													0															0
		Mass Flows	kg/hr																		8646.12													8667.93															52.6561
		GLYCEROL	kg/hr																		45.3789													39.1022															0.00172583
		WATER	kg/hr																		1552.06													1562.77															4.99065
		TAG	kg/hr																		6.36198e-06													1.88524e-10															3.85287e-12
		KOH	kg/hr																		0													0															0
		MEOH	kg/hr																		3296.72													3300.61															24.3342
		PHOSACID	kg/hr																		0													0															0
		H3O+	kg/hr																		0													0															0
		K+	kg/hr																		0													0															0
		KH2PO4	kg/hr																		0													0															0
		KOH(S)	kg/hr																		0													0															0
		K2HPO4	kg/hr																		0													0															0
		H3PO4(S)	kg/hr																		0													0															0
		H3PO4	kg/hr																		0													0															0
		H2PO4-	kg/hr																		0													0															0
		OH-	kg/hr																		0													0															0
		HPO4--	kg/hr																		0													0															0
		PO4---	kg/hr																		0													0															0
		KOH*W(S)	kg/hr																		0													0															0
		KOH:2(S)	kg/hr																		0													0															0
		K2SO4	kg/hr																		0													0															0
		H2SO4	kg/hr																		1.72616e-30													0															1.71283e-38
		KHSO4(S)	kg/hr																		0													0															0
		K2SO4(S)	kg/hr																		0													0															0
		HSO4-	kg/hr																		0													0															0
		SO4--	kg/hr																		0													0															0
		NA2SO4	kg/hr																		0													0															0
		NA+	kg/hr																		0													0															0
		NA2SO4-S	kg/hr																		0													0															0
		NA2HPO4	kg/hr																		0													0															0
		NAH2PO4	kg/hr																		0													0															0
		L-FAME	kg/hr																		0.33338													0.159227															1.40205e-05
		S-FFA	kg/hr																		0													0															0
		L-FFA	kg/hr																		9.08147													9.66457															0.002009
		S-FAME	kg/hr																		0													0															0
		S-SOAP	kg/hr																		0													0															0
		K3PO4	kg/hr																		0													0															0
		SS-SOAP	kg/hr																		249.928													251.263															0.812171
		SS-FAME	kg/hr																		1831.64													1833.9															16.6722
		SS-FFA	kg/hr																		1660.97													1670.46															5.84321
		PAC	kg/hr																		0													0															0
		CO2	kg/hr																		0													0															0
		N2	kg/hr																		0													0															0
		O2	kg/hr																		0													0															0
		CO	kg/hr																		0													0															0
		NA	kg/hr																		0													0															0
		K	kg/hr																		0													0															0
		Mass Fractions
		GLYCEROL																			0.00524848													0.00451113															3.27755e-05
		WATER																			0.179509													0.180293															0.0947781
		TAG																			7.3582e-10													2.17496e-14															7.31705e-14
		KOH																			0													0															0
		MEOH																			0.381295													0.380784															0.462134
		PHOSACID																			0													0															0
		H3O+																			0													0															0
		K+																			0													0															0
		KH2PO4																			0													0															0
		KOH(S)																			0													0															0
		K2HPO4																			0													0															0
		H3PO4(S)																			0													0															0
		H3PO4																			0													0															0
		H2PO4-																			0													0															0
		OH-																			0													0															0
		HPO4--																			0													0															0
		PO4---																			0													0															0
		KOH*W(S)																			0													0															0
		KOH:2(S)																			0													0															0
		K2SO4																			0													0															0
		H2SO4																			1.99646e-34													0															3.25287e-40
		KHSO4(S)																			0													0															0
		K2SO4(S)																			0													0															0
		HSO4-																			0													0															0
		SO4--																			0													0															0
		NA2SO4																			0													0															0
		NA+																			0													0															0
		NA2SO4-S																			0													0															0
		NA2HPO4																			0													0															0
		NAH2PO4																			0													0															0
		L-FAME																			3.85583e-05													1.83697e-05															2.66266e-07
		S-FFA																			0													0															0
		L-FFA																			0.00105035													0.00111498															3.81532e-05
		S-FAME																			0													0															0
		S-SOAP																			0													0															0
		K3PO4																			0													0															0
		SS-SOAP																			0.0289064													0.0289876															0.0154241
		SS-FAME																			0.211846													0.211573															0.316624
		SS-FFA																			0.192106													0.192718															0.110969
		PAC																			0													0															0
		CO2																			0													0															0
		N2																			0													0															0
		O2																			0													0															0
		CO																			0													0															0
		NA																			0													0															0
		K																			0													0															0
		Volume Flow	cum/hr																		6873.02													7622.2															95.9276
		Liquid Phase
		Molar Enthalpy	kJ/kmol	-514141	-819787	-267672	-514136	-508939	-267671	-506646	-819783	-505651	-267670	-510833	-510823	-510823	-505670	-502537	-323203	-323203	-514584	-522291	-522286	-536664	-536757	-540216	-540213	-545717	-545717		-239364	-239359	-510823	-574627	-300610	-300610	-300604	-300610	-300608	-364226				-345779	-344249		-348077	-406286	-406660
		Mass Enthalpy	kJ/kg	-8093.57	-13936.5	-12325	-7879.95	-8011.68	-12325	-7821.62	-13936.4	-7809.36	-12324.9	-8123.96	-7889.23	-8096.44	-8041.86	-8034.26	-8347.43	-8347.42	-7429.29	-7394.67	-7394.3	-7598.17	-9365.01	-7820.19	-7819.79	-7899.83	-7899.83		-7470.29	-7470.12	-6646.84	-7113.51	-8502.64	-8502.64	-8502.49	-8502.64	-8502.58	-7049.95				-8297.98	-8268.16		-8360.11	-8406.09	-8038.69
		Molar Entropy	J/kmol-K	-411684	12470.2	-131922	-411669	-393468	-131921	-390987	12500.8	-388884	-131920	-407009	-406977	-406976	-388946	-385455	-319563	-319563	-400056	-408498	-407865	-447847	-448156	-438914	-438904	-459112	-459112		-242151	-242133	-406976	-489347	-307214	-307214	-307201	-307214	-307208	-381946				-330512	-334496		-346395	-296411	-321334
		Mass Entropy	J/kg-K	-6480.7	211.995	-6074.36	-6309.48	-6193.95	-6074.32	-6036.06	212.516	-6005.99	-6074.27	-6472.82	-6285.41	-6450.49	-6185.56	-6162.43	-8253.42	-8253.4	-5775.79	-5783.57	-5774.37	-6340.68	-7819.15	-6353.73	-6353.3	-6646.12	-6646.12		-7557.25	-7556.7	-5295.58	-6057.8	-8689.42	-8689.42	-8689.06	-8689.42	-8689.28	-7392.94				-7931.6	-8033.91		-8319.7	-6132.77	-6352
		Molar Density	kmol/cum	19.3892	6.20397	67.7751	19.3889	18.8575	67.7761	19.0486	6.20393	19.037	67.7773	19.5743	19.5735	19.5734	19.039	19.2106	23.6674	23.6672	16.1183	15.8999	15.8995	17.1179	17.1259	18.3065	18.3062	18.8121	18.8121		24.498	24.4962	19.5734	13.4265	24.314	24.314	24.3126	24.314	24.3135	17.1191				23.2832	23.2245		24.115	22.0987	20.4316
		Mass Density	kg/cum	1231.69	364.936	1471.93	1265.05	1197.91	1471.95	1233.87	364.933	1232.64	1471.97	1230.83	1267.37	1234.93	1197.17	1201.61	916.375	916.369	1116.42	1123.02	1123.04	1209.05	981.573	1264.61	1264.65	1299.53	1299.53		784.968	784.91	1504.26	1084.59	859.62	859.62	859.57	859.62	859.6	884.434				970.219	966.965		1004.04	1068.08	1033.59
		Enthalpy Flow	kW	-6045.81	-43.358	-47.9306	-6045.76	-5984.64	-47.9305	-6032.47	-43.3578	-6033.73	-38.3442	-6095.56	-6095.44	-5485.9	-5430.55	-5468.9	-27075.1	-24367.6	-3847.61	-3757.66	-3757.63	-3861.07	-3861.73	-3542.7	-3542.68	-3578.78	-3578.78		-259.464	-259.458	-609.544	-26.1746	-20503.6	-20093.5	-20093.2	-410.072	-410.069	-728.732				-3296.9	-3368.94		-3406.41	-1663.2	-2216.74
		Average MW		63.5246	58.823	21.7178	65.2461	63.5246	21.7178	64.7751	58.823	64.7494	21.7178	62.8798	64.7494	63.0923	62.8798	62.5493	38.7189	38.7189	69.2642	70.6308	70.6336	70.6308	57.3151	69.0797	69.0828	69.0797	69.0797		32.0422	32.0422	76.852	80.7797	35.3549	35.3549	35.3549	35.3549	35.3549	51.6636				41.6703	41.6355		41.6355	48.3323	50.5878
		Mole Flows	kmol/hr	42.3326	0.190402	0.644633	42.3326	42.3326	0.644633	42.864	0.190402	42.9573	0.515706	42.9573	42.9573	38.6616	38.6616	39.1773	301.576	271.418	26.9177	25.9005	25.9005	25.9005	25.9005	23.6086	23.6086	23.6086	23.6086		3.9023	3.9023	4.29573	0.163982	245.544	240.633	240.633	4.91088	4.91088	7.20277				34.3249	35.2309		35.2309	14.7372	19.624
		GLYCEROL	kmol/hr	19.0022	0	0	19.0022	19.0022	0	19.0022	0	19.0022	0	19.0022	19.0022	17.102	17.102	17.102	17.6405	15.8765	15.3838	15.328	15.328	15.328	15.328	14.5616	14.5616	14.5616	14.5616		0	0	1.90022	0.1239	0.548487	0.537517	0.537517	0.0109697	0.0109697	0.777371				3.66427	3.66428		3.66428	3.66317	4.44052
		WATER	kmol/hr	11.6442	0.0932259	0.40685	11.6441	11.6247	0.40685	12.1112	0.0932259	12.2021	0.32548	12.2219	12.2219	10.9997	10.9819	11.3266	101.017	90.9155	4.77903	4.16766	4.16766	4.16827	4.16827	4.16827	4.16827	4.16829	4.16829		0	0	1.22219	0.0171135	86.7638	85.0285	85.0285	1.73528	1.73528	1.73528				11.2785	11.3816		11.3847	5.84324	7.18592
		TAG	kmol/hr	0.0438176	0	0	0.0438176	0.0438176	0	0.0438176	0	0.0438176	0	0.0438176	0.0438176	0.0394358	0.0394358	0.0394358	0.0394357	0.0354922	0.0354922	0.0354922	0.0354922	0.0354922	0.0354922	0.0177461	0.0177461	0.0177461	0.0177461		0	0	0.00438176	9.71292e-09	9.71321e-09	9.51895e-09	9.51895e-09	1.94264e-10	1.94264e-10	0.0177461				0.00832534	0.00832534		0.00832534	0.00832534	0.0260715
		KOH	kmol/hr	0	0	0	0	0	0	0	0	0	0	0	0	0	0	0	0	0	0	0	0	0	0	0	0	0	0		0	0	0	0	0	0	0	0	0	0				0	0		0	0	0
		MEOH	kmol/hr	0	0	0	0	0	0	0.0377348	0	0.0377348	0	0.0377348	0.0377348	0.0339613	0.0339613	0.0339613	115.183	103.664	0.777254	0.648554	0.648554	0.648554	0.648554	0	0	0	0		3.9023	3.9023	0.00377348	0.00737565	103.016	100.955	100.955	2.06032	2.06032	2.70887				11.522	12.0995		12.0995	1.80795	3.17995
		PHOSACID	kmol/hr	2.32293e-22	0.0971194	0	2.33271e-22	2.62637e-20	0	1.5572e-20	0.0971194	2.38004e-20	0	1.4198e-22	1.43471e-22	1.29131e-22	2.10806e-20	5.69301e-22	1.81612e-20	1.63549e-20	3.76707e-21	1.53146e-21	1.53725e-21	1.51829e-27	1.35625e-27	1.1375e-27	1.14181e-27	5.01626e-31	5.01595e-31		0	0	1.43479e-23	0	0	0	0	0	0	0				1.13437e-21	7.14685e-22		6.78943e-25	1.31779e-20	2.56929e-22
		H3O+	kmol/hr	2.42472e-16	2.82326e-05	3.45178e-20	2.42846e-16	1.41479e-15	3.45361e-20	1.25399e-15	2.82262e-05	1.46534e-15	2.76477e-20	2.20569e-16	2.21406e-16	1.99278e-16	1.31117e-15	4.20837e-16	6.7143e-18	6.04457e-18	1.49634e-16	1.0301e-16	1.03135e-16	9.21982e-19	8.84858e-19	1.43744e-18	1.43929e-18	7.72433e-20	7.72449e-20		0	0	2.2142e-17	2.55644e-13	7.54328e-10	7.39241e-10	7.39941e-10	1.50866e-11	1.50916e-11	1.02698e-11				2.16713e-18	1.43675e-18		1.35175e-19	1.06656e-16	8.05944e-18
		K+	kmol/hr	2.1012	0	0.118892	2.1012	2.1012	0.118892	2.10689	0	2.10689	0.0951133	2.10689	2.10689	1.8962	1.8962	1.99131	0.238049	0.214247	0.231778	0.231778	0.231778	0.231778	0.231778	0.231778	0.231778	0.231778	0.231778		0	0	0.210689	0	0	0	0	0	0	0				0.148892	0.120341		0.120341	0.120341	0.120341
		KH2PO4	kmol/hr	0	0	0	0	0	0	0	0	0	0	0	0	0	0	0	0	0	0	0	0	0	0	0	0	0	0		0	0	0	0	0	0	0	0	0	0				0	0		0	0	0
		KOH(S)	kmol/hr	0	0	0	0	0	0	0	0	0	0	0	0	0	0	0	0	0	0	0	0	0	0	0	0	0	0		0	0	0	0	0	0	0	0	0	0				0	0		0	0	0
		K2HPO4	kmol/hr	0	0	0	0	0	0	0	0	0	0	0	0	0	0	0	0	0	0	0	0	0	0	0	0	0	0		0	0	0	0	0	0	0	0	0	0				0	0		0	0	0
		H3PO4(S)	kmol/hr	0	0	0	0	0	0	0	0	0	0	0	0	0	0	0	0	0	0	0	0	0	0	0	0	0	0		0	0	0	0	0	0	0	0	0	0				0	0		0	0	0
		H3PO4	kmol/hr	0	0	0	0	0	0	0	0	0	0	0	0	0	0	0	0	0	0	0	0	0	0	0	0	0	0		0	0	0	0	0	0	0	0	0	0				0	0		0	0	0
		H2PO4-	kmol/hr	9.51038e-10	2.82326e-05	0	9.53231e-10	1.1391e-08	0	8.35531e-09	2.82262e-05	1.04677e-08	0	6.73329e-10	6.77298e-10	6.09576e-10	9.34365e-09	8.51962e-10	3.99262e-09	3.59451e-09	1.9273e-10	1.12596e-10	1.1282e-10	5.62753e-14	5.27874e-14	4.47838e-14	4.48829e-14	5.30263e-16	5.30231e-16		0	0	6.77307e-11	0	0	0	0	0	0	0				6.92231e-10	4.98216e-10		8.86848e-12	1.06676e-09	1.56573e-10
		OH-	kmol/hr	0.0126139	4.36029e-19	0.118892	0.0126256	0.0320476	0.118892	0.0335656	4.37384e-19	0.0359612	0.0951133	0.0161004	0.0161262	0.0145135	0.032284	0.108232	0.985499	0.886951	0.871136	0.870977	0.870977	0.870372	0.870371	0.870367	0.870367	0.870345	0.870345		0	0	0.00161261	2.55644e-13	7.54328e-10	7.39241e-10	7.39941e-10	1.50866e-11	1.50916e-11	1.02698e-11				0.145566	0.159069		0.155989	0.157846	0.156802
		HPO4--	kmol/hr	0.0126139	5.55899e-14	0	0.0126256	0.0320476	0	0.0278784	5.56016e-14	0.0303587	0	0.0104979	0.0105237	0.00947125	0.0272417	0.00807599	0.00871468	0.00784397	0.000794907	0.000635095	0.000635566	3.08068e-05	2.99937e-05	2.59555e-05	2.59804e-05	3.92293e-06	3.92277e-06		0	0	0.00105236	0	0	0	0	0	0	0				0.00452599	0.00375415		0.000673807	0.0025312	0.00148708
		PO4---	kmol/hr	0.983918	9.79516e-28	0	0.983906	0.964484	0	0.968653	9.80683e-28	0.966201	0	0.986062	0.986036	0.887433	0.869662	0.888828	0.0115581	0.0104025	0.0262172	0.0263771	0.0263766	0.0269813	0.0269822	0.0269862	0.0269862	0.0270082	0.0270082		0	0	0.0986036	0	0	0	0	0	0	0				0.0543564	0.0408528		0.0439332	0.0420758	0.0431199
		KOH*W(S)	kmol/hr	0	0	0	0	0	0	0	0	0	0	0	0	0	0	0	0	0	0	0	0	0	0	0	0	0	0		0	0	0	0	0	0	0	0	0	0				0	0		0	0	0
		KOH:2(S)	kmol/hr	0	0	0	0	0	0	0	0	0	0	0	0	0	0	0	0	0	0	0	0	0	0	0	0	0	0		0	0	0	0	0	0	0	0	0	0				0	0		0	0	0
		K2SO4	kmol/hr	0	0	0	0	0	0	0	0	0	0	0	0	0	0	0	0	0	0	0	0	0	0	0	0	0	0		0	0	0	0	0	0	0	0	0	0				0	0		0	0	0
		H2SO4	kmol/hr	1.69554e-36	0	0	1.70653e-36	2.00651e-33	0	1.08505e-33	0	1.93099e-33	0	1.23868e-36	1.25735e-36	1.13175e-36	1.69907e-33	1.51015e-34	6.69191e-33	6.02722e-33	7.89281e-31	3.76796e-31	3.78238e-31	1.28931e-37	1.13429e-37	1.09788e-37	1.10249e-37	1.37558e-41	1.37555e-41		0	0	1.2575e-37	0	0	0	0	0	0	0				1.10896e-34	7.92666e-35		2.19164e-38	2.4291e-32	1.32452e-34
		KHSO4(S)	kmol/hr	0	0	0	0	0	0	0	0	0	0	0	0	0	0	0	0	0	0	0	0	0	0	0	0	0	0		0	0	0	0	0	0	0	0	0	0				0	0		0	0	0
		K2SO4(S)	kmol/hr	0	0	0	0	0	0	0	0	0	0	0	0	0	0	0	0	0	0	0	0	0	0	0	0	0	0		0	0	0	0	0	0	0	0	0	0				0	0		0	0	0
		HSO4-	kmol/hr	3.61124e-13	0	0	3.61973e-13	4.56471e-12	0	3.60449e-12	0	4.45031e-12	0	3.0736e-13	3.09073e-13	2.78175e-13	3.97302e-12	1.20342e-12	8.33616e-12	7.50448e-12	9.11391e-12	6.57211e-12	6.58114e-12	2.64424e-14	2.51913e-14	2.46485e-14	2.46884e-14	7.97001e-16	7.96984e-16		0	0	3.09084e-14	0	0	0	0	0	0	0				4.73699e-13	4.15435e-13		1.92882e-14	2.41914e-12	3.81893e-13
		SO4--	kmol/hr	0.985207	0	0	0.985207	0.985207	0	0.985207	0	0.985207	0	0.985207	0.985207	0.886686	0.886686	0.886686	0.886684	0.798018	0.798018	0.798018	0.798018	0.798018	0.798018	0.798018	0.798018	0.798018	0.798018		0	0	0.0985207	0	0	0	0	0	0	0				0.187189	0.187189		0.187189	0.187189	0.187189
		NA2SO4	kmol/hr	0	0	0	0	0	0	0	0	0	0	0	0	0	0	0	0	0	0	0	0	0	0	0	0	0	0		0	0	0	0	0	0	0	0	0	0				0	0		0	0	0
		NA+	kmol/hr	2.85881	0	0	2.85881	2.85881	0	2.85881	0	2.85881	0	2.85881	2.85881	2.57293	2.57293	2.57293	2.57292	2.31564	2.31564	2.31564	2.31564	2.31564	2.31564	2.31564	2.31564	2.31564	2.31564		0	0	0.285881	0	0	0	0	0	0	0				0.543174	0.543174		0.543174	0.543174	0.543174
		NA2SO4-S	kmol/hr	0	0	0	0	0	0	0	0	0	0	0	0	0	0	0	0	0	0	0	0	0	0	0	0	0	0		0	0	0	0	0	0	0	0	0	0				0	0		0	0	0
		NA2HPO4	kmol/hr	0	0	0	0	0	0	0	0	0	0	0	0	0	0	0	0	0	0	0	0	0	0	0	0	0	0		0	0	0	0	0	0	0	0	0	0				0	0		0	0	0
		NAH2PO4	kmol/hr	0	0	0	0	0	0	0	0	0	0	0	0	0	0	0	0	0	0	0	0	0	0	0	0	0	0		0	0	0	0	0	0	0	0	0	0				0	0		0	0	0
		L-FAME	kmol/hr	0.188874	0	0	0.188874	0.188874	0	0.188874	0	0.188874	0	0.188874	0.188874	0.169987	0.169987	0.169987	0.171184	0.154066	0.152941	0.152845	0.152845	0.152845	0.152845	0.0305691	0.0305691	0.0305691	0.0305691		0	0	0.0188874	0.000683181	0.00122022	0.00119581	0.00119581	2.44043e-05	2.44043e-05	0.122301				0.0360058	0.0360058		0.0360058	0.0360044	0.158305
		S-FFA	kmol/hr	0	0	0	0	0	0	0	0	0	0	0	0	0	0	0	0	0	0	0	0	0	0	0	0	0	0		0	0	0	0	0	0	0	0	0	0				0	0		0	0	0
		L-FFA	kmol/hr	0.194156	0	0	0.194156	0.194156	0	0.194156	0	0.194156	0	0.194156	0.194156	0.174741	0.174741	0.174741	0.242143	0.217927	0.154955	0.149363	0.149363	0.149363	0.149363	0	0	0	0		0	0	0.0194156	0.00154878	0.0685643	0.0671931	0.0671931	0.00137129	0.00137129	0.150734				0.0436298	0.0436381		0.0436381	0.0434286	0.19414
		S-FAME	kmol/hr	0	0	0	0	0	0	0	0	0	0	0	0	0	0	0	0	0	0	0	0	0	0	0	0	0	0		0	0	0	0	0	0	0	0	0	0				0	0		0	0	0
		S-SOAP	kmol/hr	0	0	0	0	0	0	0	0	0	0	0	0	0	0	0	0	0	0	0	0	0	0	0	0	0	0		0	0	0	0	0	0	0	0	0	0				0	0		0	0	0
		K3PO4	kmol/hr	0	0	0	0	0	0	0	0	0	0	0	0	0	0	0	0	0	0	0	0	0	0	0	0	0	0		0	0	0	0	0	0	0	0	0	0				0	0		0	0	0
		SS-SOAP	kmol/hr	0.285298	0	0	0.285298	0.285298	0	0.398503	0	0.301383	0	0.301383	0.301383	0.271245	0.271245	0.271245	2.93602	2.64242	0.0958444	0.0813323	0.0813323	0.0813323	0.0813323	0.0406662	0.0406662	0.0406662	0.0406662		0	0	0.0301383	0.000911845	2.56108	2.50986	2.50986	0.0512217	0.0512217	0.0918878				0.32374	0.32691		0.32691	0.17199	0.252432
		SS-FAME	kmol/hr	0.755945	0	0	0.755945	0.755945	0	0.71821	0	0.71821	0	0.71821	0.71821	0.646389	0.646389	0.646389	27.6935	24.9244	0.199002	0.166507	0.166507	0.166507	0.166507	0.0832535	0.0832535	0.0832535	0.0832535		0	0	0.071821	0.00201157	24.7579	24.2627	24.2627	0.495158	0.495158	0.578412				2.8412	3.05421		3.05421	0.269756	0.4101
		SS-FFA	kmol/hr	3.26381	0	0	3.26381	3.26381	0	3.18834	0	3.28546	0	3.28546	3.28546	2.95691	2.95691	2.95691	31.9493	28.7544	1.09581	0.927257	0.927257	0.927257	0.927257	0.463629	0.463629	0.463629	0.463629		0	0	0.328546	0.010437	27.8271	27.2706	27.2706	0.556543	0.556543	1.02017				3.52348	3.56208		3.56208	1.84016	2.72443
		PAC	kmol/hr	0	0	0	0	0	0	0	0	0	0	0	0	0	0	0	0	0	0	0	0	0	0	0	0	0	0		0	0	0	0	0	0	0	0	0	0				0	0		0	0	0
		CO2	kmol/hr	0	0	0	0	0	0	0	0	0	0	0	0	0	0	0	0	0	0	0	0	0	0	0	0	0	0		0	0	0	0	0	0	0	0	0	0				0	0		0	0	0
		N2	kmol/hr	0	0	0	0	0	0	0	0	0	0	0	0	0	0	0	0	0	0	0	0	0	0	0	0	0	0		0	0	0	0	0	0	0	0	0	0				0	0		0	0	0
		O2	kmol/hr	0	0	0	0	0	0	0	0	0	0	0	0	0	0	0	0	0	0	0	0	0	0	0	0	0	0		0	0	0	0	0	0	0	0	0	0				0	0		0	0	0
		CO	kmol/hr	0	0	0	0	0	0	0	0	0	0	0	0	0	0	0	0	0	0	0	0	0	0	0	0	0	0		0	0	0	0	0	0	0	0	0	0				0	0		0	0	0
		NA	kmol/hr	0	0	0	0	0	0	0	0	0	0	0	0	0	0	0	0	0	0	0	0	0	0	0	0	0	0		0	0	0	0	0	0	0	0	0	0				0	0		0	0	0
		K	kmol/hr	0	0	0	0	0	0	0	0	0	0	0	0	0	0	0	0	0	0	0	0	0	0	0	0	0	0		0	0	0	0	0	0	0	0	0	0				0	0		0	0	0
		Mole Fractions
		GLYCEROL		0.448878	0	0	0.448878	0.448878	0	0.443313	0	0.44235	0	0.44235	0.44235	0.44235	0.44235	0.436527	0.0584945	0.0584946	0.571512	0.591805	0.591805	0.591805	0.591805	0.616794	0.616794	0.616794	0.616794		0	0	0.44235	0.755574	0.00223376	0.00223376	0.00223376	0.00223376	0.00223376	0.107927				0.106753	0.104007		0.104007	0.248567	0.22628
		WATER		0.275064	0.489627	0.631134	0.275063	0.274605	0.631134	0.28255	0.489627	0.284051	0.631134	0.284513	0.284513	0.284513	0.284053	0.289111	0.334965	0.334965	0.177542	0.160911	0.160911	0.160934	0.160934	0.176558	0.176558	0.176559	0.176559		0	0	0.284513	0.104362	0.353353	0.353353	0.353353	0.353353	0.353353	0.240918				0.328581	0.323058		0.323145	0.396496	0.366181
		TAG		0.00103508	0	0	0.00103508	0.00103508	0	0.00102225	0	0.00102003	0	0.00102003	0.00102003	0.00102003	0.00102003	0.0010066	0.000130766	0.000130766	0.00131855	0.00137033	0.00137033	0.00137033	0.00137033	0.000751681	0.000751681	0.000751681	0.000751681		0	0	0.00102003	5.92316e-08	3.95579e-11	3.95579e-11	3.95579e-11	3.95579e-11	3.95579e-11	0.00246379				0.000242545	0.000236308		0.000236308	0.000564921	0.00132855
		KOH		0	0	0	0	0	0	0	0	0	0	0	0	0	0	0	0	0	0	0	0	0	0	0	0	0	0		0	0	0	0	0	0	0	0	0	0				0	0		0	0	0
		MEOH		0	0	0	0	0	0	0.000880338	0	0.000878426	0	0.000878426	0.000878426	0.000878426	0.000878426	0.000866863	0.381937	0.381936	0.0288752	0.0250403	0.0250403	0.0250403	0.0250403	0	0	0	0		1	1	0.000878426	0.0449784	0.419541	0.419541	0.419541	0.419541	0.419541	0.376087				0.335676	0.343433		0.343433	0.12268	0.162044
		PHOSACID		5.48734e-24	0.510076	0	5.51044e-24	6.20412e-22	0	3.63289e-22	0.510076	5.54047e-22	0	3.30515e-24	3.33984e-24	3.34005e-24	5.45261e-22	1.45314e-23	6.02209e-23	6.02574e-23	1.39948e-22	5.91287e-23	5.93521e-23	5.86201e-29	5.23641e-29	4.81816e-29	4.83644e-29	2.12476e-32	2.12463e-32		0	0	3.34005e-24	0	0	0	0	0	0	0				3.30481e-23	2.02857e-23		1.92712e-26	8.94195e-22	1.30926e-23
		H3O+		5.72778e-18	0.000148279	5.35465e-20	5.73663e-18	3.34208e-17	5.35748e-20	2.92552e-17	0.000148246	3.41115e-17	5.36113e-20	5.13461e-18	5.1541e-18	5.15443e-18	3.39141e-17	1.07419e-17	2.22641e-20	2.22703e-20	5.55896e-18	3.97716e-18	3.98197e-18	3.55971e-20	3.41638e-20	6.08865e-20	6.09647e-20	3.27184e-21	3.2719e-21		0	0	5.15443e-18	1.55898e-12	3.07207e-12	3.07207e-12	3.07498e-12	3.07207e-12	3.07309e-12	1.42582e-12				6.31359e-20	4.07808e-20		3.83683e-21	7.23718e-18	4.10694e-19
		K+		0.0496355	0	0.184433	0.0496355	0.0496355	0.184433	0.0491528	0	0.0490461	0.184433	0.0490461	0.0490461	0.0490461	0.0490461	0.0508282	0.000789352	0.00078936	0.00861062	0.00894879	0.00894879	0.00894879	0.00894879	0.00981753	0.00981753	0.00981753	0.00981753		0	0	0.0490461	0	0	0	0	0	0	0				0.00433773	0.00341578		0.00341578	0.00816581	0.00613235
		KH2PO4		0	0	0	0	0	0	0	0	0	0	0	0	0	0	0	0	0	0	0	0	0	0	0	0	0	0		0	0	0	0	0	0	0	0	0	0				0	0		0	0	0
		KOH(S)		0	0	0	0	0	0	0	0	0	0	0	0	0	0	0	0	0	0	0	0	0	0	0	0	0	0		0	0	0	0	0	0	0	0	0	0				0	0		0	0	0
		K2HPO4		0	0	0	0	0	0	0	0	0	0	0	0	0	0	0	0	0	0	0	0	0	0	0	0	0	0		0	0	0	0	0	0	0	0	0	0				0	0		0	0	0
		H3PO4(S)		0	0	0	0	0	0	0	0	0	0	0	0	0	0	0	0	0	0	0	0	0	0	0	0	0	0		0	0	0	0	0	0	0	0	0	0				0	0		0	0	0
		H3PO4		0	0	0	0	0	0	0	0	0	0	0	0	0	0	0	0	0	0	0	0	0	0	0	0	0	0		0	0	0	0	0	0	0	0	0	0				0	0		0	0	0
		H2PO4-		2.24659e-11	0.000148279	0	2.25177e-11	2.69082e-10	0	1.94926e-10	0.000148246	2.43677e-10	0	1.56744e-11	1.57668e-11	1.5767e-11	2.41678e-10	2.17463e-11	1.32392e-11	1.32434e-11	7.15997e-12	4.34724e-12	4.35592e-12	2.17275e-15	2.03809e-15	1.89693e-15	1.90113e-15	2.24606e-17	2.24593e-17		0	0	1.5767e-11	0	0	0	0	0	0	0				2.0167e-11	1.41414e-11		2.51724e-13	7.23855e-11	7.97864e-12
		OH-		0.000297971	2.29005e-18	0.184433	0.000298249	0.000757044	0.184433	0.000783071	2.29716e-18	0.000837138	0.184433	0.000374799	0.0003754	0.000375398	0.00083504	0.00276261	0.00326783	0.00326784	0.032363	0.0336278	0.0336279	0.0336045	0.0336045	0.0368666	0.0368666	0.0368657	0.0368657		0	0	0.000375398	1.55898e-12	3.07207e-12	3.07207e-12	3.07498e-12	3.07207e-12	3.07309e-12	1.42582e-12				0.00424082	0.00451505		0.00442762	0.0107108	0.00799034
		HPO4--		0.000297971	2.91961e-13	0	0.000298249	0.000757044	0	0.000650391	2.92022e-13	0.000706718	0	0.000244379	0.00024498	0.000244978	0.00070462	0.00020614	2.88972e-05	2.89e-05	2.9531e-05	2.45206e-05	2.45388e-05	1.18943e-06	1.15804e-06	1.09941e-06	1.10046e-06	1.66165e-07	1.66159e-07		0	0	0.000244978	0	0	0	0	0	0	0				0.000131857	0.000106558		1.91255e-05	0.000171756	7.57787e-05
		PO4---		0.0232426	5.14447e-27	0	0.0232423	0.0227835	0	0.0225983	5.1506e-27	0.0224921	0	0.0229545	0.0229539	0.0229539	0.0224942	0.0226873	3.83256e-05	3.83265e-05	0.000973979	0.0010184	0.00101838	0.00104173	0.00104176	0.00114307	0.00114307	0.001144	0.001144		0	0	0.0229539	0	0	0	0	0	0	0				0.00158359	0.00115957		0.00124701	0.00285508	0.00219731
		KOH*W(S)		0	0	0	0	0	0	0	0	0	0	0	0	0	0	0	0	0	0	0	0	0	0	0	0	0	0		0	0	0	0	0	0	0	0	0	0				0	0		0	0	0
		KOH:2(S)		0	0	0	0	0	0	0	0	0	0	0	0	0	0	0	0	0	0	0	0	0	0	0	0	0	0		0	0	0	0	0	0	0	0	0	0				0	0		0	0	0
		K2SO4		0	0	0	0	0	0	0	0	0	0	0	0	0	0	0	0	0	0	0	0	0	0	0	0	0	0		0	0	0	0	0	0	0	0	0	0				0	0		0	0	0
		H2SO4		4.00529e-38	0	0	4.03124e-38	4.73988e-35	0	2.53138e-35	0	4.49514e-35	0	2.88352e-38	2.92698e-38	2.92733e-38	4.39471e-35	3.85466e-36	2.21898e-35	2.22064e-35	2.9322e-32	1.45478e-32	1.46035e-32	4.97795e-39	4.3794e-39	4.65034e-39	4.66986e-39	5.8266e-43	5.82649e-43		0	0	2.92733e-38	0	0	0	0	0	0	0				3.23078e-36	2.24992e-36		6.22077e-40	1.64828e-33	6.74948e-36
		KHSO4(S)		0	0	0	0	0	0	0	0	0	0	0	0	0	0	0	0	0	0	0	0	0	0	0	0	0	0		0	0	0	0	0	0	0	0	0	0				0	0		0	0	0
		K2SO4(S)		0	0	0	0	0	0	0	0	0	0	0	0	0	0	0	0	0	0	0	0	0	0	0	0	0	0		0	0	0	0	0	0	0	0	0	0				0	0		0	0	0
		HSO4-		8.53063e-15	0	0	8.55069e-15	1.0783e-13	0	8.40913e-14	0	1.03598e-13	0	7.15501e-15	7.19488e-15	7.19513e-15	1.02764e-13	3.07174e-14	2.7642e-14	2.76492e-14	3.38585e-13	2.53745e-13	2.54094e-13	1.02092e-15	9.72621e-16	1.04405e-15	1.04574e-15	3.3759e-17	3.37583e-17		0	0	7.19513e-15	0	0	0	0	0	0	0				1.38005e-14	1.17918e-14		5.47478e-16	1.64152e-13	1.94605e-14
		SO4--		0.023273	0	0	0.023273	0.023273	0	0.0229845	0	0.0229346	0	0.0229346	0.0229346	0.0229346	0.0229346	0.0226327	0.00294017	0.00294018	0.0296466	0.030811	0.030811	0.030811	0.030811	0.033802	0.033802	0.033802	0.033802		0	0	0.0229346	0	0	0	0	0	0	0				0.00545346	0.00531321		0.00531321	0.0127018	0.00953881
		NA2SO4		0	0	0	0	0	0	0	0	0	0	0	0	0	0	0	0	0	0	0	0	0	0	0	0	0	0		0	0	0	0	0	0	0	0	0	0				0	0		0	0	0
		NA+		0.0675321	0	0	0.0675321	0.0675321	0	0.0666948	0	0.06655	0	0.06655	0.06655	0.06655	0.06655	0.065674	0.00853159	0.00853162	0.0860266	0.0894052	0.0894052	0.0894052	0.0894052	0.0980845	0.0980845	0.0980845	0.0980845		0	0	0.06655	0	0	0	0	0	0	0				0.0158245	0.0154175		0.0154175	0.0368573	0.0276791
		NA2SO4-S		0	0	0	0	0	0	0	0	0	0	0	0	0	0	0	0	0	0	0	0	0	0	0	0	0	0		0	0	0	0	0	0	0	0	0	0				0	0		0	0	0
		NA2HPO4		0	0	0	0	0	0	0	0	0	0	0	0	0	0	0	0	0	0	0	0	0	0	0	0	0	0		0	0	0	0	0	0	0	0	0	0				0	0		0	0	0
		NAH2PO4		0	0	0	0	0	0	0	0	0	0	0	0	0	0	0	0	0	0	0	0	0	0	0	0	0	0		0	0	0	0	0	0	0	0	0	0				0	0		0	0	0
		L-FAME		0.00446167	0	0	0.00446167	0.00446167	0	0.00440636	0	0.00439679	0	0.00439679	0.00439679	0.00439679	0.00439679	0.00433891	0.00056763	0.000567632	0.00568181	0.00590126	0.00590126	0.00590126	0.00590126	0.00129483	0.00129483	0.00129483	0.00129483		0	0	0.00439679	0.0041662	4.96944e-06	4.96944e-06	4.96944e-06	4.96944e-06	4.96944e-06	0.0169797				0.00104897	0.001022		0.001022	0.0024431	0.00806692
		S-FFA		0	0	0	0	0	0	0	0	0	0	0	0	0	0	0	0	0	0	0	0	0	0	0	0	0	0		0	0	0	0	0	0	0	0	0	0				0	0		0	0	0
		L-FFA		0.00458645	0	0	0.00458645	0.00458645	0	0.00452958	0	0.00451975	0	0.00451975	0.00451975	0.00451975	0.00451975	0.00446025	0.000802924	0.000802921	0.00575663	0.00576681	0.00576681	0.00576681	0.00576681	0	0	0	0		0	0	0.00451975	0.00944479	0.000279234	0.000279234	0.000279234	0.000279234	0.000279234	0.0209273				0.00127108	0.00123863		0.00123863	0.00294687	0.00989302
		S-FAME		0	0	0	0	0	0	0	0	0	0	0	0	0	0	0	0	0	0	0	0	0	0	0	0	0	0		0	0	0	0	0	0	0	0	0	0				0	0		0	0	0
		S-SOAP		0	0	0	0	0	0	0	0	0	0	0	0	0	0	0	0	0	0	0	0	0	0	0	0	0	0		0	0	0	0	0	0	0	0	0	0				0	0		0	0	0
		K3PO4		0	0	0	0	0	0	0	0	0	0	0	0	0	0	0	0	0	0	0	0	0	0	0	0	0	0		0	0	0	0	0	0	0	0	0	0				0	0		0	0	0
		SS-SOAP		0.00673945	0	0	0.00673945	0.00673945	0	0.0092969	0	0.00701588	0	0.00701588	0.00701588	0.00701588	0.00701588	0.00692353	0.0097356	0.00973559	0.00356065	0.00314019	0.00314019	0.00314019	0.00314019	0.00172252	0.00172252	0.00172252	0.00172252		0	0	0.00701588	0.00556064	0.0104302	0.0104302	0.0104302	0.0104302	0.0104302	0.0127573				0.00943164	0.00927907		0.00927907	0.0116705	0.0128635
		SS-FAME		0.0178573	0	0	0.0178573	0.0178573	0	0.0167556	0	0.0167192	0	0.0167192	0.0167192	0.0167192	0.0167192	0.0164991	0.0918294	0.0918303	0.007393	0.00642873	0.00642873	0.00642873	0.00642873	0.00352641	0.00352641	0.00352641	0.00352641		0	0	0.0167192	0.012267	0.100829	0.100829	0.100829	0.100829	0.100829	0.0803041				0.0827737	0.0866912		0.0866912	0.0183044	0.0208979
		SS-FFA		0.0770992	0	0	0.0770992	0.0770992	0	0.0743826	0	0.0764819	0	0.0764819	0.0764819	0.0764819	0.0764819	0.0754752	0.105941	0.105941	0.0407098	0.0358008	0.0358008	0.0358008	0.0358008	0.0196381	0.0196381	0.0196381	0.0196381		0	0	0.0764819	0.0636472	0.113328	0.113328	0.113328	0.113328	0.113328	0.141636				0.102651	0.101107		0.101107	0.124865	0.138831
		PAC		0	0	0	0	0	0	0	0	0	0	0	0	0	0	0	0	0	0	0	0	0	0	0	0	0	0		0	0	0	0	0	0	0	0	0	0				0	0		0	0	0
		CO2		0	0	0	0	0	0	0	0	0	0	0	0	0	0	0	0	0	0	0	0	0	0	0	0	0	0		0	0	0	0	0	0	0	0	0	0				0	0		0	0	0
		N2		0	0	0	0	0	0	0	0	0	0	0	0	0	0	0	0	0	0	0	0	0	0	0	0	0	0		0	0	0	0	0	0	0	0	0	0				0	0		0	0	0
		O2		0	0	0	0	0	0	0	0	0	0	0	0	0	0	0	0	0	0	0	0	0	0	0	0	0	0		0	0	0	0	0	0	0	0	0	0				0	0		0	0	0
		CO		0	0	0	0	0	0	0	0	0	0	0	0	0	0	0	0	0	0	0	0	0	0	0	0	0	0		0	0	0	0	0	0	0	0	0	0				0	0		0	0	0
		NA		0	0	0	0	0	0	0	0	0	0	0	0	0	0	0	0	0	0	0	0	0	0	0	0	0	0		0	0	0	0	0	0	0	0	0	0				0	0		0	0	0
		K		0	0	0	0	0	0	0	0	0	0	0	0	0	0	0	0	0	0	0	0	0	0	0	0	0	0		0	0	0	0	0	0	0	0	0	0				0	0		0	0	0
		Mass Flows	kg/hr	2689.16	11.2	14	2689.16	2689.16	14	2703.16	11.2	2701.14	11.2	2701.14	2701.14	2431.03	2431.03	2442.23	11676.7	10509	1864.43	1829.37	1829.37	1829.37	1829.37	1630.87	1630.87	1630.87	1630.87		125.038	125.038	270.114	13.2464	8681.18	8507.56	8507.56	173.624	173.624	372.121				1430.33	1466.86		1466.86	712.283	992.734
		GLYCEROL	kg/hr	1750	0	0	1750	1750	0	1750	0	1750	0	1750	1750	1575	1575	1575	1624.6	1462.14	1416.76	1411.63	1411.63	1411.63	1411.63	1341.05	1341.05	1341.05	1341.05		0	0	175	11.4106	50.5127	49.5025	49.5025	1.01025	1.01025	71.5917				337.46	337.461		337.461	337.359	408.949
		WATER	kg/hr	209.773	1.67949	7.32951	209.773	209.423	7.32951	218.187	1.67949	219.824	5.86361	220.182	220.181	198.163	197.843	204.052	1819.85	1637.87	86.0955	75.0816	75.0816	75.0925	75.0925	75.0926	75.0926	75.093	75.093		0	0	22.0181	0.308304	1563.07	1531.81	1531.81	31.2615	31.2615	31.2615				203.186	205.043		205.099	105.268	129.456
		TAG	kg/hr	28	0	0	28	28	0	28	0	28	0	28	28	25.2	25.2	25.2	25.1999	22.68	22.68	22.68	22.68	22.68	22.68	11.34	11.34	11.34	11.34		0	0	2.8	6.20668e-06	6.20687e-06	6.08273e-06	6.08273e-06	1.24137e-07	1.24137e-07	11.34				5.32	5.32		5.32	5.32	16.66
		KOH	kg/hr	0	0	0	0	0	0	0	0	0	0	0	0	0	0	0	0	0	0	0	0	0	0	0	0	0	0		0	0	0	0	0	0	0	0	0	0				0	0		0	0	0
		MEOH	kg/hr	0	0	0	0	0	0	1.2091	0	1.2091	0	1.2091	1.2091	1.08819	1.08819	1.08819	3690.71	3321.63	24.9049	20.7811	20.7811	20.7811	20.7811	0	0	0	0		125.038	125.038	0.12091	0.236332	3300.85	3234.83	3234.83	66.017	66.017	86.798				369.191	387.693		387.693	57.9307	101.892
		PHOSACID	kg/hr	2.27636e-20	9.51723	0	2.28595e-20	2.57371e-18	0	1.52598e-18	9.51723	2.33232e-18	0	1.39134e-20	1.40594e-20	1.26543e-20	2.0658e-18	5.57888e-20	1.77971e-18	1.60271e-18	3.69154e-19	1.50076e-19	1.50643e-19	1.48785e-25	1.32906e-25	1.11469e-25	1.11892e-25	4.91569e-29	4.91539e-29		0	0	1.40603e-21	0	0	0	0	0	0	0				1.11163e-19	7.00357e-20		6.65332e-23	1.29137e-18	2.51778e-20
		H3O+	kg/hr	4.61246e-15	0.000537059	6.56621e-19	4.61959e-15	2.6913e-14	6.56968e-19	2.38543e-14	0.000536938	2.78747e-14	5.25933e-19	4.19581e-15	4.21174e-15	3.79081e-15	2.4942e-14	8.00544e-15	1.27724e-16	1.14984e-16	2.84644e-15	1.95953e-15	1.9619e-15	1.75386e-17	1.68324e-17	2.7344e-17	2.73791e-17	1.46937e-18	1.4694e-18		0	0	4.21201e-16	4.86304e-12	1.43493e-08	1.40623e-08	1.40757e-08	2.86987e-10	2.87082e-10	1.95359e-10				4.12247e-17	2.73307e-17		2.57139e-18	2.02888e-15	1.53312e-16
		K+	kg/hr	82.1522	0	4.64839	82.1522	82.1522	4.64839	82.3746	0	82.3746	3.71872	82.3746	82.3746	74.1371	74.1371	77.8558	9.3072	8.37656	9.06199	9.06199	9.06199	9.06199	9.06199	9.06199	9.06199	9.06199	9.06199		0	0	8.23746	0	0	0	0	0	0	0				5.82134	4.70507		4.70507	4.70507	4.70507
		KH2PO4	kg/hr	0	0	0	0	0	0	0	0	0	0	0	0	0	0	0	0	0	0	0	0	0	0	0	0	0	0		0	0	0	0	0	0	0	0	0	0				0	0		0	0	0
		KOH(S)	kg/hr	0	0	0	0	0	0	0	0	0	0	0	0	0	0	0	0	0	0	0	0	0	0	0	0	0	0		0	0	0	0	0	0	0	0	0	0				0	0		0	0	0
		K2HPO4	kg/hr	0	0	0	0	0	0	0	0	0	0	0	0	0	0	0	0	0	0	0	0	0	0	0	0	0	0		0	0	0	0	0	0	0	0	0	0				0	0		0	0	0
		H3PO4(S)	kg/hr	0	0	0	0	0	0	0	0	0	0	0	0	0	0	0	0	0	0	0	0	0	0	0	0	0	0		0	0	0	0	0	0	0	0	0	0				0	0		0	0	0
		H3PO4	kg/hr	0	0	0	0	0	0	0	0	0	0	0	0	0	0	0	0	0	0	0	0	0	0	0	0	0	0		0	0	0	0	0	0	0	0	0	0				0	0		0	0	0
		H2PO4-	kg/hr	9.22391e-08	0.00273822	0	9.24518e-08	1.10478e-06	0	8.10363e-07	0.0027376	1.01524e-06	0	6.53047e-08	6.56897e-08	5.91215e-08	9.0622e-07	8.26299e-08	3.87235e-07	3.48623e-07	1.86924e-08	1.09204e-08	1.09422e-08	5.45802e-12	5.11973e-12	4.34348e-12	4.35309e-12	5.14291e-14	5.14259e-14		0	0	6.56905e-09	0	0	0	0	0	0	0				6.71379e-08	4.83209e-08		8.60134e-10	1.03463e-07	1.51856e-08
		OH-	kg/hr	0.214536	7.41593e-18	2.0221	0.214736	0.545063	2.0221	0.57088	7.43897e-18	0.611624	1.61768	0.273833	0.274272	0.246844	0.549082	1.84079	16.7613	15.0852	14.8162	14.8135	14.8135	14.8032	14.8032	14.8031	14.8031	14.8027	14.8027		0	0	0.0274271	4.34797e-12	1.28295e-08	1.25729e-08	1.25848e-08	2.56591e-10	2.56676e-10	1.74668e-10				2.47577	2.70543		2.65304	2.68463	2.66688
		HPO4--	kg/hr	1.21069	5.33554e-12	0	1.21181	3.07594	0	2.67578	5.33666e-12	2.91384	0	1.00759	1.01007	0.909054	2.61467	0.775137	0.836438	0.752868	0.0762955	0.0609567	0.0610018	0.00295685	0.00287881	0.00249122	0.00249361	0.000376524	0.000376509		0	0	0.101006	0	0	0	0	0	0	0				0.434406	0.360325		0.0646723	0.242945	0.14273
		PO4---	kg/hr	93.4456	9.30275e-26	0	93.4445	91.6	0	91.9959	9.31384e-26	91.7631	0	93.6493	93.6468	84.2822	82.5945	84.4147	1.0977	0.987958	2.48993	2.50511	2.50506	2.5625	2.56258	2.56296	2.56296	2.56505	2.56505		0	0	9.36469	0	0	0	0	0	0	0				5.16239	3.87992		4.17247	3.99606	4.09523
		KOH*W(S)	kg/hr	0	0	0	0	0	0	0	0	0	0	0	0	0	0	0	0	0	0	0	0	0	0	0	0	0	0		0	0	0	0	0	0	0	0	0	0				0	0		0	0	0
		KOH:2(S)	kg/hr	0	0	0	0	0	0	0	0	0	0	0	0	0	0	0	0	0	0	0	0	0	0	0	0	0	0		0	0	0	0	0	0	0	0	0	0				0	0		0	0	0
		K2SO4	kg/hr	0	0	0	0	0	0	0	0	0	0	0	0	0	0	0	0	0	0	0	0	0	0	0	0	0	0		0	0	0	0	0	0	0	0	0	0				0	0		0	0	0
		H2SO4	kg/hr	1.66298e-34	0	0	1.67376e-34	1.96798e-31	0	1.06421e-31	0	1.8939e-31	0	1.21489e-34	1.2332e-34	1.11002e-34	1.66643e-31	1.48115e-32	6.56339e-31	5.91146e-31	7.74123e-29	3.69559e-29	3.70974e-29	1.26455e-35	1.1125e-35	1.07679e-35	1.08131e-35	1.34916e-39	1.34913e-39		0	0	1.23335e-35	0	0	0	0	0	0	0				1.08766e-32	7.77443e-33		2.14954e-36	2.38245e-30	1.29908e-32
		KHSO4(S)	kg/hr	0	0	0	0	0	0	0	0	0	0	0	0	0	0	0	0	0	0	0	0	0	0	0	0	0	0		0	0	0	0	0	0	0	0	0	0				0	0		0	0	0
		K2SO4(S)	kg/hr	0	0	0	0	0	0	0	0	0	0	0	0	0	0	0	0	0	0	0	0	0	0	0	0	0	0		0	0	0	0	0	0	0	0	0	0				0	0		0	0	0
		HSO4-	kg/hr	3.5055e-11	0	0	3.51375e-11	4.43105e-10	0	3.49895e-10	0	4.32001e-10	0	2.98361e-11	3.00023e-11	2.7003e-11	3.8567e-10	1.16819e-10	8.09209e-10	7.28476e-10	8.84707e-10	6.37968e-10	6.38845e-10	2.56682e-12	2.44537e-12	2.39269e-12	2.39656e-12	7.73665e-14	7.73649e-14		0	0	3.00034e-12	0	0	0	0	0	0	0				4.5983e-11	4.03272e-11		1.87234e-12	2.34831e-10	3.70712e-11
		SO4--	kg/hr	94.6436	0	0	94.6436	94.6436	0	94.6436	0	94.6436	0	94.6436	94.6436	85.1793	85.1793	85.1793	85.179	76.6613	76.6613	76.6613	76.6613	76.6613	76.6613	76.6613	76.6613	76.6613	76.6613		0	0	9.46436	0	0	0	0	0	0	0				17.9823	17.9823		17.9823	17.9823	17.9823
		NA2SO4	kg/hr	0	0	0	0	0	0	0	0	0	0	0	0	0	0	0	0	0	0	0	0	0	0	0	0	0	0		0	0	0	0	0	0	0	0	0	0				0	0		0	0	0
		NA+	kg/hr	65.7218	0	0	65.7218	65.7218	0	65.7218	0	65.7218	0	65.7218	65.7218	59.1496	59.1496	59.1496	59.1494	53.2346	53.2346	53.2346	53.2346	53.2346	53.2346	53.2346	53.2346	53.2346	53.2346		0	0	6.57218	0	0	0	0	0	0	0				12.4871	12.4871		12.4871	12.4871	12.4871
		NA2SO4-S	kg/hr	0	0	0	0	0	0	0	0	0	0	0	0	0	0	0	0	0	0	0	0	0	0	0	0	0	0		0	0	0	0	0	0	0	0	0	0				0	0		0	0	0
		NA2HPO4	kg/hr	0	0	0	0	0	0	0	0	0	0	0	0	0	0	0	0	0	0	0	0	0	0	0	0	0	0		0	0	0	0	0	0	0	0	0	0				0	0		0	0	0
		NAH2PO4	kg/hr	0	0	0	0	0	0	0	0	0	0	0	0	0	0	0	0	0	0	0	0	0	0	0	0	0	0		0	0	0	0	0	0	0	0	0	0				0	0		0	0	0
		L-FAME	kg/hr	56	0	0	56	56	0	56	0	56	0	56	56	50.4	50.4	50.4	50.7548	45.6795	45.3461	45.3177	45.3177	45.3177	45.3177	9.06354	9.06354	9.06354	9.06354		0	0	5.6	0.202559	0.361786	0.35455	0.35455	0.00723572	0.00723572	36.2614				10.6755	10.6755		10.6755	10.6751	46.9364
		S-FFA	kg/hr	0	0	0	0	0	0	0	0	0	0	0	0	0	0	0	0	0	0	0	0	0	0	0	0	0	0		0	0	0	0	0	0	0	0	0	0				0	0		0	0	0
		L-FFA	kg/hr	28	0	0	28	28	0	28	0	28	0	28	28	25.2	25.2	25.2	34.9203	31.4281	22.3467	21.5402	21.5402	21.5402	21.5402	0	0	0	0		0	0	2.8	0.223355	9.88793	9.69017	9.69017	0.197759	0.197759	21.738				6.29201	6.29322		6.29322	6.263	27.9977
		S-FAME	kg/hr	0	0	0	0	0	0	0	0	0	0	0	0	0	0	0	0	0	0	0	0	0	0	0	0	0	0		0	0	0	0	0	0	0	0	0	0				0	0		0	0	0
		S-SOAP	kg/hr	0	0	0	0	0	0	0	0	0	0	0	0	0	0	0	0	0	0	0	0	0	0	0	0	0	0		0	0	0	0	0	0	0	0	0	0				0	0		0	0	0
		K3PO4	kg/hr	0	0	0	0	0	0	0	0	0	0	0	0	0	0	0	0	0	0	0	0	0	0	0	0	0	0		0	0	0	0	0	0	0	0	0	0				0	0		0	0	0
		SS-SOAP	kg/hr	28	0	0	28	28	0	39.1102	0	29.5786	0	29.5786	29.5786	26.6208	26.6208	26.6208	288.15	259.334	9.40645	7.98219	7.98219	7.98219	7.98219	3.9911	3.9911	3.9911	3.9911		0	0	2.95786	0.0894911	251.352	246.325	246.325	5.02705	5.02705	9.01814				31.7728	32.0839		32.0839	16.8796	24.7745
		SS-FAME	kg/hr	56	0	0	56	56	0	53.2046	0	53.2046	0	53.2046	53.2046	47.8842	47.8842	47.8842	2051.52	1846.39	14.742	12.3348	12.3348	12.3348	12.3348	6.16738	6.16738	6.16738	6.16738		0	0	5.32046	0.149016	1834.05	1797.37	1797.37	36.681	36.681	42.8484				210.475	226.254		226.254	19.9834	30.38
		SS-FFA	kg/hr	196	0	0	196	196	0	191.468	0	197.3	0	197.3	197.3	177.57	177.57	177.57	1918.64	1726.77	65.8063	55.6842	55.6842	55.6842	55.6842	27.8421	27.8421	27.8421	27.8421		0	0	19.73	0.626768	1671.09	1637.67	1637.67	33.4218	33.4218	61.2639				211.594	213.912		213.912	110.506	163.609
		PAC	kg/hr	0	0	0	0	0	0	0	0	0	0	0	0	0	0	0	0	0	0	0	0	0	0	0	0	0	0		0	0	0	0	0	0	0	0	0	0				0	0		0	0	0
		CO2	kg/hr	0	0	0	0	0	0	0	0	0	0	0	0	0	0	0	0	0	0	0	0	0	0	0	0	0	0		0	0	0	0	0	0	0	0	0	0				0	0		0	0	0
		N2	kg/hr	0	0	0	0	0	0	0	0	0	0	0	0	0	0	0	0	0	0	0	0	0	0	0	0	0	0		0	0	0	0	0	0	0	0	0	0				0	0		0	0	0
		O2	kg/hr	0	0	0	0	0	0	0	0	0	0	0	0	0	0	0	0	0	0	0	0	0	0	0	0	0	0		0	0	0	0	0	0	0	0	0	0				0	0		0	0	0
		CO	kg/hr	0	0	0	0	0	0	0	0	0	0	0	0	0	0	0	0	0	0	0	0	0	0	0	0	0	0		0	0	0	0	0	0	0	0	0	0				0	0		0	0	0
		NA	kg/hr	0	0	0	0	0	0	0	0	0	0	0	0	0	0	0	0	0	0	0	0	0	0	0	0	0	0		0	0	0	0	0	0	0	0	0	0				0	0		0	0	0
		K	kg/hr	0	0	0	0	0	0	0	0	0	0	0	0	0	0	0	0	0	0	0	0	0	0	0	0	0	0		0	0	0	0	0	0	0	0	0	0				0	0		0	0	0
		Mass Fractions
		GLYCEROL		0.650761	0	0	0.63359	0.650761	0	0.630285	0	0.629166	0	0.647873	0.629166	0.645691	0.647873	0.642723	0.139132	0.139132	0.75989	0.771648	0.771617	0.771648	0.950921	0.822289	0.822251	0.822289	0.822289		0	0	0.530085	0.861409	0.00581865	0.00581865	0.00581865	0.00581865	0.00581865	0.192388				0.235932	0.230057		0.230057	0.47363	0.411942
		WATER		0.0780068	0.149955	0.523536	0.0759485	0.0778766	0.523536	0.0785828	0.149955	0.0790317	0.523536	0.0815142	0.0791602	0.0812393	0.0813823	0.0832691	0.155854	0.155854	0.0461779	0.0410423	0.0410407	0.0410483	0.0505848	0.0460444	0.0460423	0.0460447	0.0460447		0	0	0.0666941	0.0232745	0.180053	0.180053	0.180053	0.180053	0.180053	0.0840089				0.142055	0.139784		0.139822	0.147789	0.130404
		TAG		0.0104122	0	0	0.0101374	0.0104122	0	0.0100846	0	0.0100667	0	0.010366	0.0100667	0.0103311	0.010366	0.0102836	0.00215814	0.00215815	0.0121646	0.0123977	0.0123972	0.0123977	0.015278	0.00695334	0.00695302	0.00695334	0.00695334		0	0	0.00848136	4.68556e-07	7.1498e-10	7.1498e-10	7.1498e-10	7.1498e-10	7.1498e-10	0.030474				0.00371943	0.00362681		0.00362681	0.00746895	0.0167819
		KOH		0	0	0	0	0	0	0	0	0	0	0	0	0	0	0	0	0	0	0	0	0	0	0	0	0	0		0	0	0	0	0	0	0	0	0	0				0	0		0	0	0
		MEOH		0	0	0	0	0	0	0.000435474	0	0.000434701	0	0.000447627	0.000434701	0.000446119	0.000447627	0.000444069	0.316075	0.316074	0.0133579	0.0113597	0.0113592	0.0113597	0.0139988	0	0	0	0		1	1	0.000366245	0.0178412	0.38023	0.38023	0.38023	0.38023	0.38023	0.233252				0.258116	0.264302		0.264302	0.081331	0.102638
		PHOSACID		8.46496e-24	0.849753	0	8.2763e-24	9.57069e-22	0	5.49603e-22	0.849753	8.38524e-22	0	5.15092e-24	5.05469e-24	5.18777e-24	8.49764e-22	2.27662e-23	1.52415e-22	1.52508e-22	1.97998e-22	8.20369e-23	8.23436e-23	8.13313e-29	8.95301e-29	6.83496e-29	6.86057e-29	3.01415e-32	3.01397e-32		0	0	4.25895e-24	0	0	0	0	0	0	0				7.77186e-23	4.77455e-23		4.53577e-26	1.81301e-21	2.53621e-23
		H3O+		1.7152e-18	4.79517e-05	4.69015e-20	1.67253e-18	1.0008e-17	4.69263e-20	8.59143e-18	4.79409e-05	1.00216e-17	4.69583e-20	1.55335e-18	1.51422e-18	1.55409e-18	1.02598e-17	3.26685e-18	1.09384e-20	1.09415e-20	1.52671e-18	1.07115e-18	1.0724e-18	9.58722e-21	1.13388e-20	1.67665e-20	1.67872e-20	9.00975e-22	9.00993e-22		0	0	1.27584e-18	3.67121e-13	1.65292e-12	1.65292e-12	1.65449e-12	1.65292e-12	1.65347e-12	5.24989e-13				2.88218e-20	1.86322e-20		1.75299e-21	2.84841e-18	1.54434e-19
		K+		0.0305494	0	0.332028	0.0297433	0.0305494	0.332028	0.0296683	0	0.0296156	0.332028	0.0304962	0.0296156	0.0303934	0.0304962	0.0317713	0.000797076	0.000797082	0.00486046	0.00495362	0.00495342	0.00495362	0.00610446	0.00555653	0.00555628	0.00555653	0.00555653		0	0	0.0249517	0	0	0	0	0	0	0				0.00406993	0.00320759		0.00320759	0.00660562	0.00473951
		KH2PO4		0	0	0	0	0	0	0	0	0	0	0	0	0	0	0	0	0	0	0	0	0	0	0	0	0	0		0	0	0	0	0	0	0	0	0	0				0	0		0	0	0
		KOH(S)		0	0	0	0	0	0	0	0	0	0	0	0	0	0	0	0	0	0	0	0	0	0	0	0	0	0		0	0	0	0	0	0	0	0	0	0				0	0		0	0	0
		K2HPO4		0	0	0	0	0	0	0	0	0	0	0	0	0	0	0	0	0	0	0	0	0	0	0	0	0	0		0	0	0	0	0	0	0	0	0	0				0	0		0	0	0
		H3PO4(S)		0	0	0	0	0	0	0	0	0	0	0	0	0	0	0	0	0	0	0	0	0	0	0	0	0	0		0	0	0	0	0	0	0	0	0	0				0	0		0	0	0
		H3PO4		0	0	0	0	0	0	0	0	0	0	0	0	0	0	0	0	0	0	0	0	0	0	0	0	0	0		0	0	0	0	0	0	0	0	0	0				0	0		0	0	0
		H2PO4-		3.43003e-11	0.000244483	0	3.34723e-11	4.10828e-10	0	2.91862e-10	0.000244429	3.65003e-10	0	2.41767e-11	2.3617e-11	2.42376e-11	3.72772e-10	3.37195e-11	3.31631e-11	3.31737e-11	1.00258e-11	5.96949e-12	5.98116e-12	2.98355e-15	3.44882e-15	2.66329e-15	2.66906e-15	3.15347e-17	3.15328e-17		0	0	1.9898e-11	0	0	0	0	0	0	0				4.69388e-11	3.29418e-11		5.8638e-13	1.45255e-10	1.52968e-11
		OH-		7.9778e-05	6.62137e-19	0.144435	7.77453e-05	0.000202689	0.144435	0.00020561	6.64194e-19	0.000219893	0.144435	0.000101377	9.86072e-05	0.000101197	0.000225864	0.000751186	0.00143545	0.00143545	0.00794676	0.00809759	0.00809726	0.00809197	0.00997191	0.00907681	0.00907639	0.00907658	0.00907658		0	0	8.30783e-05	3.28238e-13	1.47786e-12	1.47786e-12	1.47925e-12	1.47786e-12	1.47835e-12	4.69385e-13				0.00173091	0.00184438		0.00180866	0.00376906	0.0026864
		HPO4--		0.00045021	4.76387e-13	0	0.000438739	0.00114383	0	0.000963716	4.76488e-13	0.00104759	0	0.000373023	0.000363143	0.000372678	0.00107554	0.000316317	7.16333e-05	7.16401e-05	4.09216e-05	3.33212e-05	3.33445e-05	1.61632e-06	1.93926e-06	1.52754e-06	1.52893e-06	2.30873e-07	2.30864e-07		0	0	0.000305953	0	0	0	0	0	0	0				0.000303711	0.000245644		4.40891e-05	0.00034108	0.000143775
		PO4---		0.034749	8.30603e-27	0	0.0338317	0.0340627	0	0.0331335	8.31593e-27	0.032991	0	0.0346702	0.0336682	0.0345525	0.0339751	0.0344478	9.40083e-05	9.40105e-05	0.00133549	0.00136938	0.0013693	0.00140076	0.00172624	0.00157153	0.00157145	0.00157281	0.00157281		0	0	0.0283662	0	0	0	0	0	0	0				0.00360923	0.00264506		0.0028445	0.00561022	0.0041252
		KOH*W(S)		0	0	0	0	0	0	0	0	0	0	0	0	0	0	0	0	0	0	0	0	0	0	0	0	0	0		0	0	0	0	0	0	0	0	0	0				0	0		0	0	0
		KOH:2(S)		0	0	0	0	0	0	0	0	0	0	0	0	0	0	0	0	0	0	0	0	0	0	0	0	0	0		0	0	0	0	0	0	0	0	0	0				0	0		0	0	0
		K2SO4		0	0	0	0	0	0	0	0	0	0	0	0	0	0	0	0	0	0	0	0	0	0	0	0	0	0		0	0	0	0	0	0	0	0	0	0				0	0		0	0	0
		H2SO4		6.184e-38	0	0	6.05986e-38	7.31818e-35	0	3.8329e-35	0	6.80903e-35	0	4.49769e-38	4.43366e-38	4.55065e-38	6.85485e-35	6.04425e-36	5.62094e-35	5.62513e-35	4.15206e-32	2.02015e-32	2.0278e-32	6.91249e-39	7.49418e-39	6.60256e-39	6.62997e-39	8.27263e-43	8.27246e-43		0	0	3.73589e-38	0	0	0	0	0	0	0				7.60429e-36	5.30006e-36		1.46541e-39	3.34481e-33	1.30859e-35
		KHSO4(S)		0	0	0	0	0	0	0	0	0	0	0	0	0	0	0	0	0	0	0	0	0	0	0	0	0	0		0	0	0	0	0	0	0	0	0	0				0	0		0	0	0
		K2SO4(S)		0	0	0	0	0	0	0	0	0	0	0	0	0	0	0	0	0	0	0	0	0	0	0	0	0	0		0	0	0	0	0	0	0	0	0	0				0	0		0	0	0
		HSO4-		1.30357e-14	0	0	1.27216e-14	1.64775e-13	0	1.26019e-13	0	1.55314e-13	0	1.10457e-14	1.07865e-14	1.10702e-14	1.58645e-13	4.76712e-14	6.93013e-14	6.93191e-14	4.74518e-13	3.48737e-13	3.49202e-13	1.40312e-15	1.64729e-15	1.46712e-15	1.46943e-15	4.74388e-17	4.74378e-17		0	0	9.0882e-15	0	0	0	0	0	0	0				3.21486e-14	2.74923e-14		1.27643e-15	3.29688e-13	3.73425e-14
		SO4--		0.0351945	0	0	0.0342659	0.0351945	0	0.0340871	0	0.0340266	0	0.0350383	0.0340266	0.0349203	0.0350383	0.0347598	0.0072948	0.00729481	0.0411178	0.0419059	0.0419042	0.0419059	0.0516416	0.0470064	0.0470042	0.0470064	0.0470064		0	0	0.0286681	0	0	0	0	0	0	0				0.0125721	0.0122591		0.0122591	0.025246	0.0181139
		NA2SO4		0	0	0	0	0	0	0	0	0	0	0	0	0	0	0	0	0	0	0	0	0	0	0	0	0	0		0	0	0	0	0	0	0	0	0	0				0	0		0	0	0
		NA+		0.0244395	0	0	0.0237947	0.0244395	0	0.0236705	0	0.0236285	0	0.0243311	0.0236285	0.0242491	0.0243311	0.0241377	0.00506561	0.00506561	0.0285527	0.0291	0.0290988	0.0291	0.0358606	0.0326418	0.0326403	0.0326418	0.0326418		0	0	0.0199075	0	0	0	0	0	0	0				0.00873026	0.00851286		0.00851286	0.0175312	0.0125785
		NA2SO4-S		0	0	0	0	0	0	0	0	0	0	0	0	0	0	0	0	0	0	0	0	0	0	0	0	0	0		0	0	0	0	0	0	0	0	0	0				0	0		0	0	0
		NA2HPO4		0	0	0	0	0	0	0	0	0	0	0	0	0	0	0	0	0	0	0	0	0	0	0	0	0	0		0	0	0	0	0	0	0	0	0	0				0	0		0	0	0
		NAH2PO4		0	0	0	0	0	0	0	0	0	0	0	0	0	0	0	0	0	0	0	0	0	0	0	0	0	0		0	0	0	0	0	0	0	0	0	0				0	0		0	0	0
		L-FAME		0.0208243	0	0	0.0202749	0.0208243	0	0.0201691	0	0.0201333	0	0.020732	0.0201333	0.0206621	0.020732	0.0205672	0.00434668	0.00434669	0.0243217	0.0247723	0.0247713	0.0247723	0.0305275	0.00555748	0.00555722	0.00555748	0.00555748		0	0	0.0169627	0.0152916	4.16748e-05	4.16748e-05	4.16748e-05	4.16748e-05	4.16748e-05	0.0974451				0.00746367	0.00727781		0.00727781	0.0149871	0.04728
		S-FFA		0	0	0	0	0	0	0	0	0	0	0	0	0	0	0	0	0	0	0	0	0	0	0	0	0	0		0	0	0	0	0	0	0	0	0	0				0	0		0	0	0
		L-FFA		0.0104122	0	0	0.0101374	0.0104122	0	0.0100846	0	0.0100667	0	0.010366	0.0100667	0.0103311	0.010366	0.0102836	0.0029906	0.00299059	0.0119858	0.0117747	0.0117742	0.0117747	0.0145102	0	0	0	0		0	0	0.00848136	0.0168615	0.00113901	0.00113901	0.00113901	0.00113901	0.00113901	0.0584164				0.004399	0.00429028		0.00429028	0.00879285	0.0282027
		S-FAME		0	0	0	0	0	0	0	0	0	0	0	0	0	0	0	0	0	0	0	0	0	0	0	0	0	0		0	0	0	0	0	0	0	0	0	0				0	0		0	0	0
		S-SOAP		0	0	0	0	0	0	0	0	0	0	0	0	0	0	0	0	0	0	0	0	0	0	0	0	0	0		0	0	0	0	0	0	0	0	0	0				0	0		0	0	0
		K3PO4		0	0	0	0	0	0	0	0	0	0	0	0	0	0	0	0	0	0	0	0	0	0	0	0	0	0		0	0	0	0	0	0	0	0	0	0				0	0		0	0	0
		SS-SOAP		0.0104122	0	0	0.0101374	0.0104122	0	0.014086	0	0.0106342	0	0.0109504	0.0106342	0.0109135	0.0109504	0.0108634	0.0246774	0.0246773	0.00504521	0.00436336	0.00436318	0.00436336	0.00537707	0.00244722	0.0024471	0.00244722	0.00244722		0	0	0.00895954	0.00675588	0.0289537	0.0289537	0.0289537	0.0289537	0.0289537	0.0242344				0.0222136	0.0218726		0.0218726	0.0236979	0.0249558
		SS-FAME		0.0208243	0	0	0.0202749	0.0208243	0	0.0191623	0	0.0191283	0	0.0196971	0.0191283	0.0196307	0.0196971	0.0195405	0.175694	0.175695	0.00790696	0.00674263	0.00674236	0.00674263	0.0083091	0.00378164	0.00378147	0.00378164	0.00378164		0	0	0.016116	0.0112496	0.211268	0.211268	0.211268	0.211268	0.211268	0.115146				0.147151	0.154244		0.154244	0.0280554	0.0306024
		SS-FFA		0.0728852	0	0	0.0709621	0.0728852	0	0.0689596	0	0.070934	0	0.0730432	0.070934	0.0727971	0.0730432	0.0724625	0.164314	0.164314	0.0352957	0.030439	0.0304378	0.030439	0.0375107	0.0170719	0.0170711	0.0170719	0.0170719		0	0	0.0597634	0.0473161	0.192496	0.192496	0.192496	0.192496	0.192496	0.164634				0.147934	0.14583		0.14583	0.155144	0.164806
		PAC		0	0	0	0	0	0	0	0	0	0	0	0	0	0	0	0	0	0	0	0	0	0	0	0	0	0		0	0	0	0	0	0	0	0	0	0				0	0		0	0	0
		CO2		0	0	0	0	0	0	0	0	0	0	0	0	0	0	0	0	0	0	0	0	0	0	0	0	0	0		0	0	0	0	0	0	0	0	0	0				0	0		0	0	0
		N2		0	0	0	0	0	0	0	0	0	0	0	0	0	0	0	0	0	0	0	0	0	0	0	0	0	0		0	0	0	0	0	0	0	0	0	0				0	0		0	0	0
		O2		0	0	0	0	0	0	0	0	0	0	0	0	0	0	0	0	0	0	0	0	0	0	0	0	0	0		0	0	0	0	0	0	0	0	0	0				0	0		0	0	0
		CO		0	0	0	0	0	0	0	0	0	0	0	0	0	0	0	0	0	0	0	0	0	0	0	0	0	0		0	0	0	0	0	0	0	0	0	0				0	0		0	0	0
		NA		0	0	0	0	0	0	0	0	0	0	0	0	0	0	0	0	0	0	0	0	0	0	0	0	0	0		0	0	0	0	0	0	0	0	0	0				0	0		0	0	0
		K		0	0	0	0	0	0	0	0	0	0	0	0	0	0	0	0	0	0	0	0	0	0	0	0	0	0		0	0	0	0	0	0	0	0	0	0				0	0		0	0	0
		Volume Flow	cum/hr	2.1833	0.0306903	0.00951135	2.18335	2.24487	0.00951122	2.25025	0.0306905	2.25651	0.00760884	2.19458	2.19467	1.97521	2.03065	2.03936	12.7423	11.4681	1.67001	1.62897	1.62901	1.51306	1.51236	1.28963	1.28965	1.25497	1.25497		0.159291	0.159302	0.219467	0.0122133	10.0989	9.89688	9.89745	0.201977	0.201982	0.420745				1.47423	1.51697		1.46096	0.66688	0.960471
		pH		15.0358	0.433448	17.2195	15.0351	14.2948	17.2192	14.3528	0.433544	14.2884	17.2189	15.086	15.0843	15.0843	14.2908	14.798	15.8841	15.884	14.8955	15.0506	15.0501	16.9796	16.9968	16.8398	16.8393	18.0717	18.0717				15.0843	6.83547	6.8452	6.8452	6.84475	6.8452	6.84504	7.05052				15.8411	15.9674		17.0001	14.5	15.4466
		Solid Phase
		Molar Enthalpy	kJ/kmol	-1.56833e+06			-1.56833e+06	-1.56425e+06		-1.56458e+06		-1.56424e+06		-1.56833e+06	-1.56832e+06	-1.56832e+06	-1.56425e+06	-1.56427e+06	-1.74577e+06	-1.74643e+06	-1.55481e+06	-1.55507e+06	-1.55507e+06	-1.56425e+06	82.764	-1.56431e+06	-1.56431e+06	-1.56833e+06		-3.25376e-12			-1.56832e+06							343.956	343.957	7129.27	-3.25376e-12	-1.65663e+06	-1.65757e+06				382.182
		Mass Enthalpy	kJ/kg	-11524.6			-11524.6	-11494.6		-11497		-11494.5		-11524.6	-11524.5	-11524.5	-11494.6	-11494.8	-10281	-10282.8	-11425.2	-11427.2	-11427.1	-11494.6	6.88017	-11495.1	-11495.1	-11524.6		-2.70898e-13			-11524.5							28.6367	28.6368	593.562	-2.70898e-13	-10819.3	-10815.1				31.8194
		Molar Entropy	J/kmol-K	-511420			-511409	-498482		-499480		-498439		-511420	-511396	-511395	-498482	-498549	-453955	-454007	-473111	-473747	-473740	-498482	921.829	-498674	-498667	-511420		-1.3986e-11			-511395							1085.13	1085.13	13460.6	-1.3986e-11	-477400	-477640				1198.36
		Mass Entropy	J/kg-K	-3758.08			-3758	-3663		-3670.34		-3662.69		-3758.08	-3757.9	-3757.9	-3663	-3663.5	-2673.38	-2673.14	-3476.58	-3481.24	-3481.19	-3663	76.6317	-3664.41	-3664.37	-3758.08		-1.16444e-12			-3757.9							90.3443	90.3443	1120.69	-1.16444e-12	-3117.85	-3116.44				99.7715
		Molar Density	kmol/cum	33.3333			33.3333	33.3333		33.3333		33.3333		33.3333	33.3333	33.3333	33.3333	33.3333	33.3294	33.3333	33.3334	33.3333	33.3333	33.3333	188.62	33.3333	33.3333	33.3333		188.75			33.3333							188.75	188.75	188.75	188.75	33.3333	33.3333				188.75
		Mass Density	kg/cum	4536.18			4536.18	4536.18		4536.18		4536.18		4536.18	4536.18	4536.18	4536.18	4536.18	5659.51	5661.34	4536.19	4536.18	4536.18	4536.18	2268.98	4536.18	4536.18	4536.18		2267.08			4536.18							2267.08	2267.08	2267.08	2267.08	5103.94	5108.82				2267.08
		Enthalpy Flow	kW	-448.178			-448.178	-447.013		-447.107		-489.208		-490.488	-490.486	-49.0486	-48.9212	-48.9219	-479.878	-4.79859	-0.486259	-0.486341	-0.48634	-0.489212	0.175084	-0.489232	-0.489232	-0.490488		-6.88219e-16			-441.437							0.727518	0.654768	13.5715	-6.19397e-15	-937.172	-944.274				0.0808373
		Average MW		136.086			136.086	136.086		136.086		136.086		136.086	136.086	136.086	136.086	136.086	169.806	169.84	136.085	136.086	136.086	136.086	12.0293	136.086	136.086	136.086		12.011			136.086							12.011	12.011	12.011	12.011	153.118	153.265	153.265			12.011
		Mole Flows	kmol/hr	1.02876			1.02876	1.02876		1.02876		1.12588		1.12588	1.12588	0.112588	0.112588	0.112588	0.989568	0.00989155	0.00112589	0.00112588	0.00112588	0.00112588	7.61567	0.00112588	0.00112588	0.00112588		0.761454			1.0133							7.61454	6.85309	6.85309	6.85309	2.03655	2.05083	2.05083			0.761454
		GLYCEROL	kmol/hr	0			0	0		0		0		0	0	0	0	0	3.18231e-05	0	6.92148e-10	0	0	0	0	0	0	0		0			0							0	0	0	0	0	0	0			0
		WATER	kmol/hr	0			0	0		0		0		0	0	0	0	0	2.80206e-05	0	0	0	0	0	0	0	0	0		0			0							0	0	0	0	0	0	0			0
		TAG	kmol/hr	0			0	0		0		0		0	0	0	0	0	1.05662e-07	0	1.60252e-12	0	0	0	0	0	0	0		0			0							0	0	0	0	0	0	0			0
		KOH	kmol/hr	0			0	0		0		0		0	0	0	0	0	0	0	0	0	0	0	0	0	0	0		0			0							0	0	0	0	0	0	0			0
		MEOH	kmol/hr	0			0	0		0		0		0	0	0	0	0	0	0	0	0	0	0	0	0	0	0		0			0							0	0	0	0	0	0	0			0
		PHOSACID	kmol/hr	0			0	0		0		0		0	0	0	0	0	0	0	0	0	0	0	0	0	0	0		0			0							0	0	0	0	0	0	0			0
		H3O+	kmol/hr	0			0	0		0		0		0	0	0	0	0	0	0	0	0	0	0	0	0	0	0		0			0							0	0	0	0	0	0	0			0
		K+	kmol/hr	0			0	0		0		0		0	0	0	0	0	1.93742e-07	0	1.04651e-11	0	0	0	0	0	0	0		0			0							0	0	0	0	0	0	0			0
		KH2PO4	kmol/hr	1.02876			1.02876	1.02876		1.02876		1.12588		1.12588	1.12588	0.112588	0.112588	0.112588	0.112588	0.00112588	0.00112588	0.00112588	0.00112588	0.00112588	0.00112588	0.00112588	0.00112588	0.00112588		0			1.0133							0	0	0	0	1.12588	1.12588	1.12588			0
		KOH(S)	kmol/hr	0			0	0		0		0		0	0	0	0	0	0	0	0	0	0	0	0	0	0	0		0			0							0	0	0	0	0	0	0			0
		K2HPO4	kmol/hr	0			0	0		0		0		0	0	0	0	0	0.876631	0.00876566	0	0	0	0	0	0	0	0		0			0							0	0	0	0	0.910666	0.924941	0.924941			0
		H3PO4(S)	kmol/hr	0			0	0		0		0		0	0	0	0	0	0	0	0	0	0	0	0	0	0	0		0			0							0	0	0	0	0	0	0			0
		H3PO4	kmol/hr	0			0	0		0		0		0	0	0	0	0	0	0	0	0	0	0	0	0	0	0		0			0							0	0	0	0	0	0	0			0
		H2PO4-	kmol/hr	0			0	0		0		0		0	0	0	0	0	0	0	0	0	0	0	0	0	0	0		0			0							0	0	0	0	0	0	0			0
		OH-	kmol/hr	0			0	0		0		0		0	0	0	0	0	2.63475e-06	0	3.9333e-11	0	0	0	0	0	0	0		0			0							0	0	0	0	0	0	0			0
		HPO4--	kmol/hr	0			0	0		0		0		0	0	0	0	0	8.635e-08	0	0	0	0	0	0	0	0	0		0			0							0	0	0	0	0	0	0			0
		PO4---	kmol/hr	0			0	0		0		0		0	0	0	0	0	3.67285e-08	0	0	0	0	0	0	0	0	0		0			0							0	0	0	0	0	0	0			0
		KOH*W(S)	kmol/hr	0			0	0		0		0		0	0	0	0	0	0	0	0	0	0	0	0	0	0	0		0			0							0	0	0	0	0	0	0			0
		KOH:2(S)	kmol/hr	0			0	0		0		0		0	0	0	0	0	0	0	0	0	0	0	0	0	0	0		0			0							0	0	0	0	0	0	0			0
		K2SO4	kmol/hr	0			0	0		0		0		0	0	0	0	0	0	0	0	0	0	0	0	0	0	0		0			0							0	0	0	0	0	0	0			0
		H2SO4	kmol/hr	0			0	0		0		0		0	0	0	0	0	0	0	0	0	0	0	0	0	0	0		0			0							0	0	0	0	0	0	0			0
		KHSO4(S)	kmol/hr	0			0	0		0		0		0	0	0	0	0	0	0	0	0	0	0	0	0	0	0		0			0							0	0	0	0	0	0	0			0
		K2SO4(S)	kmol/hr	0			0	0		0		0		0	0	0	0	0	0	0	0	0	0	0	0	0	0	0		0			0							0	0	0	0	0	0	0			0
		HSO4-	kmol/hr	0			0	0		0		0		0	0	0	0	0	0	0	0	0	0	0	0	0	0	0		0			0							0	0	0	0	0	0	0			0
		SO4--	kmol/hr	0			0	0		0		0		0	0	0	0	0	2.37575e-06	0	3.60316e-11	0	0	0	0	0	0	0		0			0							0	0	0	0	0	0	0			0
		NA2SO4	kmol/hr	0			0	0		0		0		0	0	0	0	0	0	0	0	0	0	0	0	0	0	0		0			0							0	0	0	0	0	0	0			0
		NA+	kmol/hr	0			0	0		0		0		0	0	0	0	0	6.89379e-06	0	1.04553e-10	0	0	0	0	0	0	0		0			0							0	0	0	0	0	0	0			0
		NA2SO4-S	kmol/hr	0			0	0		0		0		0	0	0	0	0	0	0	0	0	0	0	0	0	0	0		0			0							0	0	0	0	0	0	0			0
		NA2HPO4	kmol/hr	0			0	0		0		0		0	0	0	0	0	0	0	0	0	0	0	0	0	0	0		0			0							0	0	0	0	0	0	0			0
		NAH2PO4	kmol/hr	0			0	0		0		0		0	0	0	0	0	0	0	0	0	0	0	0	0	0	0		0			0							0	0	0	0	0	0	0			0
		L-FAME	kmol/hr	0			0	0		0		0		0	0	0	0	0	4.24563e-07	0	6.89991e-12	0	0	0	0	0	0	0		0			0							0	0	0	0	0	0	0			0
		S-FFA	kmol/hr	0			0	0		0		0		0	0	0	0	0	0	0	0	0	0	0	0	0	0	0		0			0							0	0	0	0	0	0	0			0
		L-FFA	kmol/hr	0			0	0		0		0		0	0	0	0	0	0	0	6.68344e-12	0	0	0	0	0	0	0		0			0							0	0	0	0	0	0	0			0
		S-FAME	kmol/hr	0			0	0		0		0		0	0	0	0	0	0	0	0	0	0	0	0	0	0	0		0			0							0	0	0	0	0	0	0			0
		S-SOAP	kmol/hr	0			0	0		0		0		0	0	0	0	0	0	0	0	0	0	0	0	0	0	0		0			0							0	0	0	0	0	0	0			0
		K3PO4	kmol/hr	0			0	0		0		0		0	0	0	0	0	0	0	0	0	0	0	0	0	0	0		0			0							0	0	0	0	0	0	0			0
		SS-SOAP	kmol/hr	0			0	0		0		0		0	0	0	0	0	0	0	0	0	0	0	0	0	0	0		0			0							0	0	0	0	0	0	0			0
		SS-FAME	kmol/hr	0			0	0		0		0		0	0	0	0	0	0.000275772	0	0	0	0	0	0	0	0	0		0			0							0	0	0	0	0	0	0			0
		SS-FFA	kmol/hr	0			0	0		0		0		0	0	0	0	0	0	0	0	0	0	0	0	0	0	0		0			0							0	0	0	0	0	0	0			0
		PAC	kmol/hr	0			0	0		0		0		0	0	0	0	0	0	0	0	0	0	0	7.61454	0	0	0		0.761454			0							7.61454	6.85309	6.85309	6.85309	0	0	0			0.761454
		CO2	kmol/hr	0			0	0		0		0		0	0	0	0	0	0	0	0	0	0	0	0	0	0	0		0			0							0	0	0	0	0	0	0			0
		N2	kmol/hr	0			0	0		0		0		0	0	0	0	0	0	0	0	0	0	0	0	0	0	0		0			0							0	0	0	0	0	0	0			0
		O2	kmol/hr	0			0	0		0		0		0	0	0	0	0	0	0	0	0	0	0	0	0	0	0		0			0							0	0	0	0	0	0	0			0
		CO	kmol/hr	0			0	0		0		0		0	0	0	0	0	0	0	0	0	0	0	0	0	0	0		0			0							0	0	0	0	0	0	0			0
		NA	kmol/hr	0			0	0		0		0		0	0	0	0	0	0	0	0	0	0	0	0	0	0	0		0			0							0	0	0	0	0	0	0			0
		K	kmol/hr	0			0	0		0		0		0	0	0	0	0	0	0	0	0	0	0	0	0	0	0		0			0							0	0	0	0	0	0	0			0
		Mole Fractions
		GLYCEROL		0			0	0		0		0		0	0	0	0	0	3.21586e-05	0	6.14759e-07	0	0	0	0	0	0	0		0			0							0	0	0	0	0	0	0			0
		WATER		0			0	0		0		0		0	0	0	0	0	2.8316e-05	0	0	0	0	0	0	0	0	0		0			0							0	0	0	0	0	0	0			0
		TAG		0			0	0		0		0		0	0	0	0	0	1.06776e-07	0	1.42334e-09	0	0	0	0	0	0	0		0			0							0	0	0	0	0	0	0			0
		KOH		0			0	0		0		0		0	0	0	0	0	0	0	0	0	0	0	0	0	0	0		0			0							0	0	0	0	0	0	0			0
		MEOH		0			0	0		0		0		0	0	0	0	0	0	0	0	0	0	0	0	0	0	0		0			0							0	0	0	0	0	0	0			0
		PHOSACID		0			0	0		0		0		0	0	0	0	0	0	0	0	0	0	0	0	0	0	0		0			0							0	0	0	0	0	0	0			0
		H3O+		0			0	0		0		0		0	0	0	0	0	0	0	0	0	0	0	0	0	0	0		0			0							0	0	0	0	0	0	0			0
		K+		0			0	0		0		0		0	0	0	0	0	1.95784e-07	0	9.295e-09	0	0	0	0	0	0	0		0			0							0	0	0	0	0	0	0			0
		KH2PO4		1			1	1		1		1		1	1	1	1	1	0.113775	0.113823	0.999999	1	1	1	0.000147838	1	1	1		0			1							0	0	0	0	0.552839	0.548991	0.548991			0
		KOH(S)		0			0	0		0		0		0	0	0	0	0	0	0	0	0	0	0	0	0	0	0		0			0							0	0	0	0	0	0	0			0
		K2HPO4		0			0	0		0		0		0	0	0	0	0	0.885873	0.886177	0	0	0	0	0	0	0	0		0			0							0	0	0	0	0.447161	0.451009	0.451009			0
		H3PO4(S)		0			0	0		0		0		0	0	0	0	0	0	0	0	0	0	0	0	0	0	0		0			0							0	0	0	0	0	0	0			0
		H3PO4		0			0	0		0		0		0	0	0	0	0	0	0	0	0	0	0	0	0	0	0		0			0							0	0	0	0	0	0	0			0
		H2PO4-		0			0	0		0		0		0	0	0	0	0	0	0	0	0	0	0	0	0	0	0		0			0							0	0	0	0	0	0	0			0
		OH-		0			0	0		0		0		0	0	0	0	0	2.66253e-06	0	3.49352e-08	0	0	0	0	0	0	0		0			0							0	0	0	0	0	0	0			0
		HPO4--		0			0	0		0		0		0	0	0	0	0	8.72603e-08	0	0	0	0	0	0	0	0	0		0			0							0	0	0	0	0	0	0			0
		PO4---		0			0	0		0		0		0	0	0	0	0	3.71157e-08	0	0	0	0	0	0	0	0	0		0			0							0	0	0	0	0	0	0			0
		KOH*W(S)		0			0	0		0		0		0	0	0	0	0	0	0	0	0	0	0	0	0	0	0		0			0							0	0	0	0	0	0	0			0
		KOH:2(S)		0			0	0		0		0		0	0	0	0	0	0	0	0	0	0	0	0	0	0	0		0			0							0	0	0	0	0	0	0			0
		K2SO4		0			0	0		0		0		0	0	0	0	0	0	0	0	0	0	0	0	0	0	0		0			0							0	0	0	0	0	0	0			0
		H2SO4		0			0	0		0		0		0	0	0	0	0	0	0	0	0	0	0	0	0	0	0		0			0							0	0	0	0	0	0	0			0
		KHSO4(S)		0			0	0		0		0		0	0	0	0	0	0	0	0	0	0	0	0	0	0	0		0			0							0	0	0	0	0	0	0			0
		K2SO4(S)		0			0	0		0		0		0	0	0	0	0	0	0	0	0	0	0	0	0	0	0		0			0							0	0	0	0	0	0	0			0
		HSO4-		0			0	0		0		0		0	0	0	0	0	0	0	0	0	0	0	0	0	0	0		0			0							0	0	0	0	0	0	0			0
		SO4--		0			0	0		0		0		0	0	0	0	0	2.40079e-06	0	3.20029e-08	0	0	0	0	0	0	0		0			0							0	0	0	0	0	0	0			0
		NA2SO4		0			0	0		0		0		0	0	0	0	0	0	0	0	0	0	0	0	0	0	0		0			0							0	0	0	0	0	0	0			0
		NA+		0			0	0		0		0		0	0	0	0	0	6.96647e-06	0	9.28633e-08	0	0	0	0	0	0	0		0			0							0	0	0	0	0	0	0			0
		NA2SO4-S		0			0	0		0		0		0	0	0	0	0	0	0	0	0	0	0	0	0	0	0		0			0							0	0	0	0	0	0	0			0
		NA2HPO4		0			0	0		0		0		0	0	0	0	0	0	0	0	0	0	0	0	0	0	0		0			0							0	0	0	0	0	0	0			0
		NAH2PO4		0			0	0		0		0		0	0	0	0	0	0	0	0	0	0	0	0	0	0	0		0			0							0	0	0	0	0	0	0			0
		L-FAME		0			0	0		0		0		0	0	0	0	0	4.29038e-07	0	6.12843e-09	0	0	0	0	0	0	0		0			0							0	0	0	0	0	0	0			0
		S-FFA		0			0	0		0		0		0	0	0	0	0	0	0	0	0	0	0	0	0	0	0		0			0							0	0	0	0	0	0	0			0
		L-FFA		0			0	0		0		0		0	0	0	0	0	0	0	5.93617e-09	0	0	0	0	0	0	0		0			0							0	0	0	0	0	0	0			0
		S-FAME		0			0	0		0		0		0	0	0	0	0	0	0	0	0	0	0	0	0	0	0		0			0							0	0	0	0	0	0	0			0
		S-SOAP		0			0	0		0		0		0	0	0	0	0	0	0	0	0	0	0	0	0	0	0		0			0							0	0	0	0	0	0	0			0
		K3PO4		0			0	0		0		0		0	0	0	0	0	0	0	0	0	0	0	0	0	0	0		0			0							0	0	0	0	0	0	0			0
		SS-SOAP		0			0	0		0		0		0	0	0	0	0	0	0	0	0	0	0	0	0	0	0		0			0							0	0	0	0	0	0	0			0
		SS-FAME		0			0	0		0		0		0	0	0	0	0	0.000278679	0	0	0	0	0	0	0	0	0		0			0							0	0	0	0	0	0	0			0
		SS-FFA		0			0	0		0		0		0	0	0	0	0	0	0	0	0	0	0	0	0	0	0		0			0							0	0	0	0	0	0	0			0
		PAC		0			0	0		0		0		0	0	0	0	0	0	0	0	0	0	0	0.999852	0	0	0		1			0							1	1	1	1	0	0	0			1
		CO2		0			0	0		0		0		0	0	0	0	0	0	0	0	0	0	0	0	0	0	0		0			0							0	0	0	0	0	0	0			0
		N2		0			0	0		0		0		0	0	0	0	0	0	0	0	0	0	0	0	0	0	0		0			0							0	0	0	0	0	0	0			0
		O2		0			0	0		0		0		0	0	0	0	0	0	0	0	0	0	0	0	0	0	0		0			0							0	0	0	0	0	0	0			0
		CO		0			0	0		0		0		0	0	0	0	0	0	0	0	0	0	0	0	0	0	0		0			0							0	0	0	0	0	0	0			0
		NA		0			0	0		0		0		0	0	0	0	0	0	0	0	0	0	0	0	0	0	0		0			0							0	0	0	0	0	0	0			0
		K		0			0	0		0		0		0	0	0	0	0	0	0	0	0	0	0	0	0	0	0		0			0							0	0	0	0	0	0	0			0
		Mass Flows	kg/hr	140			140	140		140		153.217		153.217	153.217	15.3217	15.3217	15.3217	168.034	1.67998	0.153217	0.153217	0.153217	0.153217	91.6115	0.153217	0.153217	0.153217		9.14583			137.895							91.4583	82.3125	82.3125	82.3125	311.833	314.319	314.319			9.14583
		GLYCEROL	kg/hr	0			0	0		0		0		0	0	0	0	0	0.00293074	0	6.37431e-08	0	0	0	0	0	0	0		0			0							0	0	0	0	0	0	0			0
		WATER	kg/hr	0			0	0		0		0		0	0	0	0	0	0.000504799	0	0	0	0	0	0	0	0	0		0			0							0	0	0	0	0	0	0			0
		TAG	kg/hr	0			0	0		0		0		0	0	0	0	0	6.75196e-05	0	1.02403e-09	0	0	0	0	0	0	0		0			0							0	0	0	0	0	0	0			0
		KOH	kg/hr	0			0	0		0		0		0	0	0	0	0	0	0	0	0	0	0	0	0	0	0		0			0							0	0	0	0	0	0	0			0
		MEOH	kg/hr	0			0	0		0		0		0	0	0	0	0	0	0	0	0	0	0	0	0	0	0		0			0							0	0	0	0	0	0	0			0
		PHOSACID	kg/hr	0			0	0		0		0		0	0	0	0	0	0	0	0	0	0	0	0	0	0	0		0			0							0	0	0	0	0	0	0			0
		H3O+	kg/hr	0			0	0		0		0		0	0	0	0	0	0	0	0	0	0	0	0	0	0	0		0			0							0	0	0	0	0	0	0			0
		K+	kg/hr	0			0	0		0		0		0	0	0	0	0	7.57487e-06	0	4.09162e-10	0	0	0	0	0	0	0		0			0							0	0	0	0	0	0	0			0
		KH2PO4	kg/hr	140			140	140		140		153.217		153.217	153.217	15.3217	15.3217	15.3217	15.3217	0.153217	0.153217	0.153217	0.153217	0.153217	0.153217	0.153217	0.153217	0.153217		0			137.895							0	0	0	0	153.217	153.217	153.217			0
		KOH(S)	kg/hr	0			0	0		0		0		0	0	0	0	0	0	0	0	0	0	0	0	0	0	0		0			0							0	0	0	0	0	0	0			0
		K2HPO4	kg/hr	0			0	0		0		0		0	0	0	0	0	152.688	1.52677	0	0	0	0	0	0	0	0		0			0							0	0	0	0	158.616	161.102	161.102			0
		H3PO4(S)	kg/hr	0			0	0		0		0		0	0	0	0	0	0	0	0	0	0	0	0	0	0	0		0			0							0	0	0	0	0	0	0			0
		H3PO4	kg/hr	0			0	0		0		0		0	0	0	0	0	0	0	0	0	0	0	0	0	0	0		0			0							0	0	0	0	0	0	0			0
		H2PO4-	kg/hr	0			0	0		0		0		0	0	0	0	0	0	0	0	0	0	0	0	0	0	0		0			0							0	0	0	0	0	0	0			0
		OH-	kg/hr	0			0	0		0		0		0	0	0	0	0	4.48115e-05	0	6.68971e-10	0	0	0	0	0	0	0		0			0							0	0	0	0	0	0	0			0
		HPO4--	kg/hr	0			0	0		0		0		0	0	0	0	0	8.28791e-06	0	0	0	0	0	0	0	0	0		0			0							0	0	0	0	0	0	0			0
		PO4---	kg/hr	0			0	0		0		0		0	0	0	0	0	3.48821e-06	0	0	0	0	0	0	0	0	0		0			0							0	0	0	0	0	0	0			0
		KOH*W(S)	kg/hr	0			0	0		0		0		0	0	0	0	0	0	0	0	0	0	0	0	0	0	0		0			0							0	0	0	0	0	0	0			0
		KOH:2(S)	kg/hr	0			0	0		0		0		0	0	0	0	0	0	0	0	0	0	0	0	0	0	0		0			0							0	0	0	0	0	0	0			0
		K2SO4	kg/hr	0			0	0		0		0		0	0	0	0	0	0	0	0	0	0	0	0	0	0	0		0			0							0	0	0	0	0	0	0			0
		H2SO4	kg/hr	0			0	0		0		0		0	0	0	0	0	0	0	0	0	0	0	0	0	0	0		0			0							0	0	0	0	0	0	0			0
		KHSO4(S)	kg/hr	0			0	0		0		0		0	0	0	0	0	0	0	0	0	0	0	0	0	0	0		0			0							0	0	0	0	0	0	0			0
		K2SO4(S)	kg/hr	0			0	0		0		0		0	0	0	0	0	0	0	0	0	0	0	0	0	0	0		0			0							0	0	0	0	0	0	0			0
		HSO4-	kg/hr	0			0	0		0		0		0	0	0	0	0	0	0	0	0	0	0	0	0	0	0		0			0							0	0	0	0	0	0	0			0
		SO4--	kg/hr	0			0	0		0		0		0	0	0	0	0	0.000228226	0	3.46137e-09	0	0	0	0	0	0	0		0			0							0	0	0	0	0	0	0			0
		NA2SO4	kg/hr	0			0	0		0		0		0	0	0	0	0	0	0	0	0	0	0	0	0	0	0		0			0							0	0	0	0	0	0	0			0
		NA+	kg/hr	0			0	0		0		0		0	0	0	0	0	0.000158483	0	2.4036e-09	0	0	0	0	0	0	0		0			0							0	0	0	0	0	0	0			0
		NA2SO4-S	kg/hr	0			0	0		0		0		0	0	0	0	0	0	0	0	0	0	0	0	0	0	0		0			0							0	0	0	0	0	0	0			0
		NA2HPO4	kg/hr	0			0	0		0		0		0	0	0	0	0	0	0	0	0	0	0	0	0	0	0		0			0							0	0	0	0	0	0	0			0
		NAH2PO4	kg/hr	0			0	0		0		0		0	0	0	0	0	0	0	0	0	0	0	0	0	0	0		0			0							0	0	0	0	0	0	0			0
		L-FAME	kg/hr	0			0	0		0		0		0	0	0	0	0	0.00012588	0	2.04578e-09	0	0	0	0	0	0	0		0			0							0	0	0	0	0	0	0			0
		S-FFA	kg/hr	0			0	0		0		0		0	0	0	0	0	0	0	0	0	0	0	0	0	0	0		0			0							0	0	0	0	0	0	0			0
		L-FFA	kg/hr	0			0	0		0		0		0	0	0	0	0	0	0	9.63845e-10	0	0	0	0	0	0	0		0			0							0	0	0	0	0	0	0			0
		S-FAME	kg/hr	0			0	0		0		0		0	0	0	0	0	0	0	0	0	0	0	0	0	0	0		0			0							0	0	0	0	0	0	0			0
		S-SOAP	kg/hr	0			0	0		0		0		0	0	0	0	0	0	0	0	0	0	0	0	0	0	0		0			0							0	0	0	0	0	0	0			0
		K3PO4	kg/hr	0			0	0		0		0		0	0	0	0	0	0	0	0	0	0	0	0	0	0	0		0			0							0	0	0	0	0	0	0			0
		SS-SOAP	kg/hr	0			0	0		0		0		0	0	0	0	0	0	0	0	0	0	0	0	0	0	0		0			0							0	0	0	0	0	0	0			0
		SS-FAME	kg/hr	0			0	0		0		0		0	0	0	0	0	0.020429	0	0	0	0	0	0	0	0	0		0			0							0	0	0	0	0	0	0			0
		SS-FFA	kg/hr	0			0	0		0		0		0	0	0	0	0	0	0	0	0	0	0	0	0	0	0		0			0							0	0	0	0	0	0	0			0
		PAC	kg/hr	0			0	0		0		0		0	0	0	0	0	0	0	0	0	0	0	91.4583	0	0	0		9.14583			0							91.4583	82.3125	82.3125	82.3125	0	0	0			9.14583
		CO2	kg/hr	0			0	0		0		0		0	0	0	0	0	0	0	0	0	0	0	0	0	0	0		0			0							0	0	0	0	0	0	0			0
		N2	kg/hr	0			0	0		0		0		0	0	0	0	0	0	0	0	0	0	0	0	0	0	0		0			0							0	0	0	0	0	0	0			0
		O2	kg/hr	0			0	0		0		0		0	0	0	0	0	0	0	0	0	0	0	0	0	0	0		0			0							0	0	0	0	0	0	0			0
		CO	kg/hr	0			0	0		0		0		0	0	0	0	0	0	0	0	0	0	0	0	0	0	0		0			0							0	0	0	0	0	0	0			0
		NA	kg/hr	0			0	0		0		0		0	0	0	0	0	0	0	0	0	0	0	0	0	0	0		0			0							0	0	0	0	0	0	0			0
		K	kg/hr	0			0	0		0		0		0	0	0	0	0	0	0	0	0	0	0	0	0	0	0		0			0							0	0	0	0	0	0	0			0
		Mass Fractions
		GLYCEROL		0			0	0		0		0		0	0	0	0	0	1.74413e-05	0	4.16033e-07	0	0	0	0	0	0	0		0			0							0	0	0	0	0	0	0			0
		WATER		0			0	0		0		0		0	0	0	0	0	3.00415e-06	0	0	0	0	0	0	0	0	0		0			0							0	0	0	0	0	0	0			0
		TAG		0			0	0		0		0		0	0	0	0	0	4.01821e-07	0	6.68356e-09	0	0	0	0	0	0	0		0			0							0	0	0	0	0	0	0			0
		KOH		0			0	0		0		0		0	0	0	0	0	0	0	0	0	0	0	0	0	0	0		0			0							0	0	0	0	0	0	0			0
		MEOH		0			0	0		0		0		0	0	0	0	0	0	0	0	0	0	0	0	0	0	0		0			0							0	0	0	0	0	0	0			0
		PHOSACID		0			0	0		0		0		0	0	0	0	0	0	0	0	0	0	0	0	0	0	0		0			0							0	0	0	0	0	0	0			0
		H3O+		0			0	0		0		0		0	0	0	0	0	0	0	0	0	0	0	0	0	0	0		0			0							0	0	0	0	0	0	0			0
		K+		0			0	0		0		0		0	0	0	0	0	4.50793e-08	0	2.67048e-09	0	0	0	0	0	0	0		0			0							0	0	0	0	0	0	0			0
		KH2PO4		1			1	1		1		1		1	1	1	1	1	0.0911817	0.0912012	1	1	1	1	0.00167246	1	1	1		0			1							0	0	0	0	0.491342	0.487456	0.487456			0
		KOH(S)		0			0	0		0		0		0	0	0	0	0	0	0	0	0	0	0	0	0	0	0		0			0							0	0	0	0	0	0	0			0
		K2HPO4		0			0	0		0		0		0	0	0	0	0	0.908672	0.908799	0	0	0	0	0	0	0	0		0			0							0	0	0	0	0.508658	0.512544	0.512544			0
		H3PO4(S)		0			0	0		0		0		0	0	0	0	0	0	0	0	0	0	0	0	0	0	0		0			0							0	0	0	0	0	0	0			0
		H3PO4		0			0	0		0		0		0	0	0	0	0	0	0	0	0	0	0	0	0	0	0		0			0							0	0	0	0	0	0	0			0
		H2PO4-		0			0	0		0		0		0	0	0	0	0	0	0	0	0	0	0	0	0	0	0		0			0							0	0	0	0	0	0	0			0
		OH-		0			0	0		0		0		0	0	0	0	0	2.66681e-07	0	4.36618e-09	0	0	0	0	0	0	0		0			0							0	0	0	0	0	0	0			0
		HPO4--		0			0	0		0		0		0	0	0	0	0	4.93227e-08	0	0	0	0	0	0	0	0	0		0			0							0	0	0	0	0	0	0			0
		PO4---		0			0	0		0		0		0	0	0	0	0	2.0759e-08	0	0	0	0	0	0	0	0	0		0			0							0	0	0	0	0	0	0			0
		KOH*W(S)		0			0	0		0		0		0	0	0	0	0	0	0	0	0	0	0	0	0	0	0		0			0							0	0	0	0	0	0	0			0
		KOH:2(S)		0			0	0		0		0		0	0	0	0	0	0	0	0	0	0	0	0	0	0	0		0			0							0	0	0	0	0	0	0			0
		K2SO4		0			0	0		0		0		0	0	0	0	0	0	0	0	0	0	0	0	0	0	0		0			0							0	0	0	0	0	0	0			0
		H2SO4		0			0	0		0		0		0	0	0	0	0	0	0	0	0	0	0	0	0	0	0		0			0							0	0	0	0	0	0	0			0
		KHSO4(S)		0			0	0		0		0		0	0	0	0	0	0	0	0	0	0	0	0	0	0	0		0			0							0	0	0	0	0	0	0			0
		K2SO4(S)		0			0	0		0		0		0	0	0	0	0	0	0	0	0	0	0	0	0	0	0		0			0							0	0	0	0	0	0	0			0
		HSO4-		0			0	0		0		0		0	0	0	0	0	0	0	0	0	0	0	0	0	0	0		0			0							0	0	0	0	0	0	0			0
		SO4--		0			0	0		0		0		0	0	0	0	0	1.35821e-06	0	2.25913e-08	0	0	0	0	0	0	0		0			0							0	0	0	0	0	0	0			0
		NA2SO4		0			0	0		0		0		0	0	0	0	0	0	0	0	0	0	0	0	0	0	0		0			0							0	0	0	0	0	0	0			0
		NA+		0			0	0		0		0		0	0	0	0	0	9.43159e-07	0	1.56876e-08	0	0	0	0	0	0	0		0			0							0	0	0	0	0	0	0			0
		NA2SO4-S		0			0	0		0		0		0	0	0	0	0	0	0	0	0	0	0	0	0	0	0		0			0							0	0	0	0	0	0	0			0
		NA2HPO4		0			0	0		0		0		0	0	0	0	0	0	0	0	0	0	0	0	0	0	0		0			0							0	0	0	0	0	0	0			0
		NAH2PO4		0			0	0		0		0		0	0	0	0	0	0	0	0	0	0	0	0	0	0	0		0			0							0	0	0	0	0	0	0			0
		L-FAME		0			0	0		0		0		0	0	0	0	0	7.49134e-07	0	1.33522e-08	0	0	0	0	0	0	0		0			0							0	0	0	0	0	0	0			0
		S-FFA		0			0	0		0		0		0	0	0	0	0	0	0	0	0	0	0	0	0	0	0		0			0							0	0	0	0	0	0	0			0
		L-FFA		0			0	0		0		0		0	0	0	0	0	0	0	6.29073e-09	0	0	0	0	0	0	0		0			0							0	0	0	0	0	0	0			0
		S-FAME		0			0	0		0		0		0	0	0	0	0	0	0	0	0	0	0	0	0	0	0		0			0							0	0	0	0	0	0	0			0
		S-SOAP		0			0	0		0		0		0	0	0	0	0	0	0	0	0	0	0	0	0	0	0		0			0							0	0	0	0	0	0	0			0
		K3PO4		0			0	0		0		0		0	0	0	0	0	0	0	0	0	0	0	0	0	0	0		0			0							0	0	0	0	0	0	0			0
		SS-SOAP		0			0	0		0		0		0	0	0	0	0	0	0	0	0	0	0	0	0	0	0		0			0							0	0	0	0	0	0	0			0
		SS-FAME		0			0	0		0		0		0	0	0	0	0	0.000121576	0	0	0	0	0	0	0	0	0		0			0							0	0	0	0	0	0	0			0
		SS-FFA		0			0	0		0		0		0	0	0	0	0	0	0	0	0	0	0	0	0	0	0		0			0							0	0	0	0	0	0	0			0
		PAC		0			0	0		0		0		0	0	0	0	0	0	0	0	0	0	0	0.998328	0	0	0		1			0							1	1	1	1	0	0	0			1
		CO2		0			0	0		0		0		0	0	0	0	0	0	0	0	0	0	0	0	0	0	0		0			0							0	0	0	0	0	0	0			0
		N2		0			0	0		0		0		0	0	0	0	0	0	0	0	0	0	0	0	0	0	0		0			0							0	0	0	0	0	0	0			0
		O2		0			0	0		0		0		0	0	0	0	0	0	0	0	0	0	0	0	0	0	0		0			0							0	0	0	0	0	0	0			0
		CO		0			0	0		0		0		0	0	0	0	0	0	0	0	0	0	0	0	0	0	0		0			0							0	0	0	0	0	0	0			0
		NA		0			0	0		0		0		0	0	0	0	0	0	0	0	0	0	0	0	0	0	0		0			0							0	0	0	0	0	0	0			0
		K		0			0	0		0		0		0	0	0	0	0	0	0	0	0	0	0	0	0	0	0		0			0							0	0	0	0	0	0	0			0
		Volume Flow	cum/hr	0.0308629			0.0308629	0.0308629		0.0308629		0.0337765		0.0337765	0.0337765	0.00337765	0.00337765	0.00337765	0.0296906	0.000296746	3.37765e-05	3.37765e-05	3.37765e-05	3.37765e-05	0.0403756	3.37765e-05	3.37765e-05	3.37765e-05		0.00403419			0.0303989							0.0403419	0.0363077	0.0363077	0.0363077	0.0610965	0.0615248				0.00403419
[truncated: 16 more columns]

## Sheet: SI Heat
		Heat
		Stream Name	B6-HEAT	B9-HEAT	C1-COOLW	C2-COOLW	C3-COOLW	C4-COOLW	COOL-TOT	EV2-LP	EV3-LP	F1-HEAT	H1-LP	HEAT-TOT	LPS-TOT	ONS	T4-ONS	T6-ONS	T9-ONS
		QCALC kW	2518.18	627.635	2722.76	103.446	212.868	10.1759	3049.25	-17.7753	-271.496	-12.9168	-2826.39	30.1529	-3115.66	112.777	63.1086	36.097	13.5715
		TBEGIN C	343.353	300	141.506	138.775	95	57	141.506	25	25	62.5144	64.7349		25	500	60.1208	59.4694	500
		TEND C	300	30.1427	65	60	60	25	25	57	95	500	141		141	25	25	25	25

## Sheet: SI Work
		Work
		Stream Name	COMP-W	P1-WORK	P2A-WORK	P2B-WORK	P3-WORK	P4-WORK	P5-WORK	P6-WORK	P7-WORK	P8-WORK	P9-WORK	P10-WORK	W-TOTAL
		POWER Watt	131292	54.9873	0.162045	0.29665	0.223746	121.626	3.14974	38.1052	20.1117	4.06148	385.843	6.21016	131926
		SPEED Hz

## Sheet: SI-OPEX
Production Costs - Variable Cost of Production								Assumptions
Raw Material	Consumption [kg/h]	Consumption [t/h]	Consumption [t/a]	Price per ton [€/t]	Cost per year [€/a]	Source		Hours per year [h/a]	8000
Crude Glycerol	2829.16	2.82916	22633.3	-150	-3394992	Argent Energy		Plant life-time [a]	25
								Interest Rate [%]	0.04
By-product	Consumption [kg/h]	Consumption [t/h]	Consumption [t/a]	Price per ton [€/t]	Cost per year [€/a]	Source		Annual Capital Charge Ratio [-]	0.064012
Fertilizer	314.32	0.31432	2514.56	-145.65	-366246	https://ycharts.com/indicators/fertilizers_index_world_bank		Temperature (Cooling Water, IN) [°C]	10
								Temperature (Cooling Water, OUT) [°C]	20
Utilities	Consumption [kW]	Consumption [kWh/a]	Price per kW [€/kWh]		Cost per year [€/a]	Source		Temperature (LP-Steam, IN) [°C]	160
Electricity [kWh]	223.93	1791440	0.1762		315652	https://www.statista.com/statistics/596254/electricity-non-household-price-netherlands/
Consumables	Consumption [kg/h]	Consumption [t/h]	Consumption [t/a]	Price per ton [€/t]	Cost per year [€/a]	Source
12.5 KOH	12.01	0.01201	96.08	460	44196.8	Potassium hydroxide Price and Market Analysis - ECHEMI
85% H3PO4	11.2	0.0112	89.6	1235.96	110742	https://www.chemanalyst.com/Pricing-data/phosphoric-acid-1162
Methanol	125.04	0.12504	1000.32	395	395126	https://www.methanex.com/about-methanol/pricing/
Activated Carbon	9.20355	0.00920355	73.6284	500	36814.2	https://www.sciencedirect.com/science/article/pii/S2666790822000489
Water	13.19	0.01319	105.52	0.45	47.484	reference [Sinnot & Towler 2020, Chemical Engineering Design (Sixth Edition), Chapter 6 - Costing and Project Evaluation]
Production Costs - Fixed Costs of Production
Description	Personnel	Annual Salary [€/a]	Share	Share of	Cost per year [€/a]	Source
Operating Labour	15	39850	-		597750	https://www.erieri.com/salary/job/machine-operator/netherlands
Superivison			0.25	Operating Labour	149438
Direct Salary Overhead			0.4	Operating Labour	239100
Maintenance			0.03	ISBL	177218
Property Taxes			0.01	ISBL+OSBL	82701.7
Insurance			0.01	ISBL+OSBL	82701.7
Rent of land			0.01	ISBL+OSBL	82701.7
General Plant Overhead
R&D	n/a				0
Sales and Marketing costs	n/a				0
General and Administrative costs			0.65	Operating Labour	388538
Allocated Environmental Charges			0.01	ISBL+OSBL	82701.7
Running license fees and royalty payments	n/a				0
Annual Capital Charge					1.22612e+06
			Total Cost of Production [€/a]		250311
			Production of Purified Glycerol [kg/h]		1630.87
			Cost of Production per Product [€/kgPG]		0.0191854
			Cost of Production per Product [€/tPG]		19.1854

## Sheet: SI -CAPEX
Equipment List (derived from PFD)					reference [Sinnot & Towler 2020, Chemical Engineering Design (Sixth Edition), Chapter 6 - Costing and Project Evaluation]		Units for Size S	Slower	Supper	a	b	n
Abbreviation	Description	Abbreviation	Description		Pump	Single stage centrifugal	flow, L/s	0.2	126	8000	240	0.9
COMP-001	Compressor	P-005	Pump		Reactor	Jacketed, agitated	volume, m³	0.5	100	61500	32500	0.8
EV-001	Evaporator	P-007	Pump		Furnace	Cylindrical	duty, MW	0.2	60	80000	109000	0.8
EV-002	Evaporator	P-008	Pump		Filter	Plate and frame	capacity, m³	0.4	1.4	128000	89000	0.5
EV-003	Evaporator	P-009	Pump		Filter	Vacuum drum	area, m²	10	180	-73000	93000	0.3
F-001	Furnace	P-010	Pump		Exchanger	U-tube shell and tube	area, m²	10	1000	28000	54	1.2
FT-001	Filter	SPL-001	Splitter		Evaporator	Vertical tube	area, m²	11	640	330	36000	0.55
FT-002	Filter	SPL-002	Splitter		Pressure Vessels	Vertical, cs	shell mass, kg	160	250000	11600	34	0.85
FT-003	Filter	H-001	Heater		Pressure Vessels	Vertical, ss	shell mass, kg	120	250000	17400	79	0.85
FT-004	Filter	C-001	Cooler		Pump	Explosion proof motor	power, kW	1	2500	-1100	2100	0.6
HE-001	Heat Exchanger	C-002	Cooler		Tank	Cone roof	capacity, m³	10	4000	5800	1600	0.7
HE-002	Heat Exchanger	C-003	Cooler		Tank	Floating roof	capacity, m³	100	10000	113000	3250	0.65
INCIN-001	Incineration	C-004	Cooler		Compressor	Blower	m³/h	200	5000	4450	57	0.8
M-001	Mixer	T-001	Tank - H3PO4		Mixer	Static Mixer	liters/s	1	50	570	1170	0.4
M-002	Mixer	T-002	Tank - Crude Glycerol
M-003	Mixer	T-003	Tank -KOH
M-004	Mixer	T-004	Tank - Buffer
P-001	Pump	T-005	Tank - Methanol
P-002	Pump	T-006	Tank - Buffer
P-003	Pump	T-007	Tank - Product
P-004	Pump	T-008	Tank - Buffer
RVDF-001	Drum Filter	T-009	Tank - Buffer
RVDF-002	Drum Filter	T-010	Tank - PAC
R-001	Reactor	T-011	Tank - Byproduct
R-002	Reactor	T-012	Tank - Methanol
R-003	Reactor	T-013	Tank - PAC
Unit Model	S	CAPEX [$]	Remarks / Assumptions for calculation	CAPEX [$] with installation/material factors	CAPEX [€] with installation/material factors
COMP-001	8231.87	81766.8		261654	235488
P-001	0.615047	8154.96		26095.9	23486.3
Motor-1	0.05498	0		0	0
P-002	0.00475567	8001.95		25606.2	23045.6
Motor-2	0.000458695			0	0
P-003	0.00852509	8003.29		25610.5	23049.5
Motor-3	0.000223746			0	0
P-004	0.618988	8155.86		26098.7	23488.9
Motor-4	0.121626			0	0
P-005	0.0561048	8017.96		25657.5	23091.7
Motor-5	0.00314974			0	0
P-006	0.4525	8117.56		25976.2	23378.6
Motor-6	0.00381052			0	0
P-007	0.358239	8095.27		25904.9	23314.4
Motor-7	0.00201117			0	0
P-008	0.0723452	8022.58		25672.2	23105
Motor-8	0.000406148			0	0
P-009	2.74913	8596.33		27508.3	24757.4
Motor-9	0.385843			0	0
P-010	0.044	8014.43		25646.2	23081.6
Motor-10	0.00621016			0	0
HE-001	0.607743	28029.7		89695.1	80725.6
HE-002	0.620571	28030.5		89697.5	80727.7
T-001	0.920709	7310.1	Tanks designed to hold liquid for 24h, 20% void fraction, Material SS304	26901.2	24211.1
T-002	66.425	35982.3	Tanks designed to hold liquid for 24h, 20% void fraction	115143	103629
T-003	0.5125	6802.09	Tanks designed to hold liquid for 24h, 20% void fraction, Material SS304	25031.7	22528.5
T-004	137.4	56000.8	Tanks designed to hold liquid for 24h, 20% void fraction (2x)	179203	161282
T-005	262.798	84841.5	Tanks designed to hold liquid for 24h, 20% void fraction	271493	244343
T-006	39.1125	26632.5	Tanks designed to hold liquid for 24h, 20% void fraction	85223.9	76701.5
T-007	37.65	26084.1	Tanks designed to hold liquid for 24h, 20% void fraction	83469.1	75122.2
T-008	46.0625	29159.5	Tanks designed to hold liquid for 24h, 20% void fraction	93310.3	83979.3
T-009	0.871385	7253	Tanks designed to hold liquid for 24h, 20% void fraction	23209.6	20888.7
T-010	11.2481	14507.1	Tanks designed to hold liquid for 24h, 20% void fraction	46422.8	41780.5
T-011	1.84574	8257.2	Tanks designed to hold liquid for 24h, 20% void fraction	26423	23780.7
T-012	4.77873	10582.3	Tanks designed to hold liquid for 24h, 20% void fraction	33863.4	30477.1
T-013	0.121026	6164.87	Tanks designed to hold liquid for 24h, 20% void fraction	19727.6	17754.8
R-001	2.85	136621	Reactor volume based on 1h residence time, 20% void fraction	437186	393467
R-002	2.86286	136892	Reactor volume based on 1h residence time, 20% void fraction	438054	394248
R-003	2.55342	130299	Reactor volume based on 1h residence time, 20% void fraction	416957	375261
RVDF-001	5	77721.1	Volume = 1.12 m³, assuming h=4d, Residence time: 0.5h	248707	223837
RVDF-002	16	140658	Volume = 6.39 m³, assuming h=4d, Residence time: 0.5h	450105	405095
M-001	3.54776	2511.63	Static Mixer	8037.23	7233.51
M-002	0.431314	1405.8	Static Mixer	4498.57	4048.71
M-003	0.12808	1084.25	Static Mixer	3469.62	3122.65
M-004	0.438471	1411.32	Static Mixer	4516.23	4064.61
INCIN-001	3.15	352945	Cylindrical Furnace (3.15 MW)	1.12942e+06	1.01648e+06
H-001	36.456	32041.3	T-LP-Steam: 160°C	102532	92278.8
C-001	16.6345	29576.2	TCooling water, in: 10°C, TCooling Water, out: 20°C, U = 500 W/m²K	94643.8	85179.4
C-002	0.704651	28035.5	TCooling water, in: 10°C, TCooling Water, out: 20°C, U = 500 W/m²K	89713.5	80742.2
C-003	1.42076	28082.3	TCooling water, in: 10°C, TCooling Water, out: 20°C, U = 500 W/m²K	89863.4	80877
C-004	0.381851	28017	TCooling water, in: 10°C, TCooling Water, out: 20°C, U = 500 W/m²K	89654.4	80689
EV-001	0	28000	simple vessel	89600	80640
EV-002	0.274662	28011.5	T-LP-Steam: 160°C	89636.7	80673
EV-003	4.19513	28301.8	T-LP-Steam: 160°C	90565.7	81509.1
F-001		5800	Upscaled from electric heater	18560	16704
others Balance of Plant			5% of main equipment lists (valves, tanks, other secondary items not specifically costed)	281298	253169
			ISBL Cost	5.90727e+06	5.31654e+06
			Offsites (OS)	2.36291e+06	2.12662e+06
			Design and Engineering (D&E)	2.06754e+06	1.86079e+06
			Contingency (X)	827017	744316
			Sum	1.11647e+07	1.00483e+07
			CFC [$] (ISBL+OSBL+ENGINEERING+CONTINGENCY)	1.11647e+07	1.00483e+07
			CEPCI 2010	532.9	532.9
			CEPCI 2022	813	813	https://personalpages.manchester.ac.uk/staff/tom.rodgers/Interactive_graphs/CEPCI.html?reactors/CEPCI/index.html
			Adjusted for inflation [$]	1.70331e+07	1.53298e+07
			Location factor [Netherlands]	1.19	1.19
			Dollar to Eur [$/EUR] (25.07.2023)	0.9	-
			Adjusted for location [€]	1.82424e+07	1.82424e+07
			Working Capital [€] (Working capital can vary from as low as 5% of the fixed capital for a simple, single-product, process)	912121	912121
			Total Investement Required [€]	1.91545e+07	1.91545e+07
	Equipment	Share [%]
	Pumps	0.0439758
	Heat Exchangers	0.0303681
	Tanks	0.174264
	Reactors	0.218747
	Balance of Plant	0.047619
	Mixers	0.00347397
	Furnace	0.191192
	Heater/Cooler	0.0789548
	Evaporators	0.045673
	Compressor	0.0442935
	SUM	0.878561
Heat Exchanger Calc
Heat Exchanger	Qcalc [kW]	Thi [K]	Tci [K]	Tho [K]	Tco [K]	U [W/Km²]	T1 [K]	T2 [K]	LMTD [K]	A [m²]
H-001	-2826.39	160	64.7349	160	141	500	95.2651	19	155.058	36.456
C-001	2722.76	141.506	10	65	20	500	131.506	45	327.363	16.6345
C-002	103.446	138.775	10	60	20	500	128.775	40	293.608	0.704651
C-003	212.868	95	10	60	20	500	85	40	299.654	1.42076
C-004	10.1759	57	10	25	20	500	47	5	53.2979	0.381851
EV-001						500	0	0	#DIV/0!	#DIV/0!
EV-002	-17.7753	160	25	67	57	500	135	10	129.434	0.274662
EV-003	-271.496	160	25	105	95	500	135	10	129.434	4.19513
